# Supplementary material for: Revision of the Oriental species of Calleida Latreille (sensu lato). Part 2: the C.discoidalis species group (Coleoptera, Carabidae, Lebiini)
Source: Zookeys. 2018 Dec 13;(806):87–120. doi: 10.3897/zookeys.806.30051 (PMC6302076; doi:10.3897/zookeys.806.30051)
Supplement: XML Treatment for Calleida fukiensis [file zookeys.806.30051-treatment1.xml]

<!DOCTYPE tp:taxon-treatment
  PUBLIC "-//TaxonX//DTD Taxonomic Treatment Publishing DTD v0 20100105//EN" "tax-treatment-NSO.dtd">
<tp:taxon-treatment xmlns:tp="http://www.plazi.org/taxpub"><tp:treatment-meta><kwd-group><label>Taxon classification</label><kwd><named-content xmlns:xlink="http://www.w3.org/1999/xlink" content-type="kingdom">Animalia</named-content></kwd><kwd><named-content xmlns:xlink="http://www.w3.org/1999/xlink" content-type="order">Coleoptera</named-content></kwd><kwd><named-content xmlns:xlink="http://www.w3.org/1999/xlink" content-type="family">Carabidae</named-content></kwd></kwd-group><mixed-citation publication-type="journal"><person-group><name><surname>Shi</surname><given-names>Hongliang</given-names></name><name><surname>Casale</surname><given-names>Achille</given-names></name></person-group><article-title>Revision of the Oriental species of <italic><tp:taxon-name><tp:taxon-name-part taxon-name-part-type="genus" reg="Calleida">Calleida</tp:taxon-name-part></tp:taxon-name></italic> Latreille (<italic>sensu lato</italic>). Part 2: the <italic><tp:taxon-name><tp:taxon-name-part taxon-name-part-type="genus" reg="Calleida">C.</tp:taxon-name-part><tp:taxon-name-part taxon-name-part-type="species" reg="discoidalis">discoidalis</tp:taxon-name-part></tp:taxon-name></italic> species group (<tp:taxon-name><tp:taxon-name-part taxon-name-part-type="order">Coleoptera</tp:taxon-name-part></tp:taxon-name>, <tp:taxon-name><tp:taxon-name-part taxon-name-part-type="family">Carabidae</tp:taxon-name-part></tp:taxon-name>, <tp:taxon-name><tp:taxon-name-part taxon-name-part-type="tribe">Lebiini</tp:taxon-name-part></tp:taxon-name>)</article-title><source>Zookeys</source><day>13</day><month>12</month><year>2018</year><volume>2018</volume><issue>806</issue><fpage>87</fpage><lpage>120</lpage><pub-id pub-id-type="doi">10.3897/zookeys.806.30051</pub-id></mixed-citation></tp:treatment-meta><tp:nomenclature><label>[1]</label><tp:taxon-name>
              <tp:taxon-name-part taxon-name-part-type="genus" reg="Calleida">Calleida</tp:taxon-name-part>
              <tp:taxon-name-part taxon-name-part-type="species" reg="fukiensis">fukiensis</tp:taxon-name-part>
            </tp:taxon-name><tp:taxon-authority>Jedlička, 1963</tp:taxon-authority><xref ref-type="fig" rid="F1">Figs 1–8</xref><xref ref-type="fig" rid="F2">, Map 1</xref><tp:nomenclature-citation-list><tp:nomenclature-citation><tp:taxon-name>
                  <tp:taxon-name-part taxon-name-part-type="genus" reg="Callida">Callida</tp:taxon-name-part>
                  <tp:taxon-name-part taxon-name-part-type="species" reg="onoha">onoha</tp:taxon-name-part>
                  <tp:taxon-name-part taxon-name-part-type="infraspecific-rank">ab.</tp:taxon-name-part>
                  <tp:taxon-name-part taxon-name-part-type="aberration" reg="fukiensis">fukiensis</tp:taxon-name-part>
                </tp:taxon-name><comment>Jedlička, 1953: 146 (type locality: China: “Fukien”; holotype deposited in ZFMK), unavailable name.</comment></tp:nomenclature-citation><tp:nomenclature-citation><tp:taxon-name>
                  <tp:taxon-name-part taxon-name-part-type="genus" reg="Callida">Callida</tp:taxon-name-part>
                  <tp:taxon-name-part taxon-name-part-type="species" reg="fukiensis">fukiensis</tp:taxon-name-part>
                </tp:taxon-name><comment>Jedlička, 1963: 437, available name.</comment></tp:nomenclature-citation><tp:nomenclature-citation><tp:taxon-name>
                  <tp:taxon-name-part taxon-name-part-type="genus" reg="Calleida">Calleida</tp:taxon-name-part>
                  <tp:taxon-name-part taxon-name-part-type="species" reg="suensoni">suensoni</tp:taxon-name-part>
                </tp:taxon-name><comment>Kirschenhofer, 1986: 324 (type locality: China: Zhejiang; holotype deposited in ZMUC, paratypes in <named-content xmlns:xlink="http://www.w3.org/1999/xlink" content-type="dwc:institutional_code" xlink:type="simple">NHMW</named-content>), <bold>new synonymy</bold>.</comment></tp:nomenclature-citation></tp:nomenclature-citation-list></tp:nomenclature><tp:treatment-sec sec-type="type material" id="SECID0ETMAE"><title>Type materials.</title><p><bold><italic><tp:taxon-name><tp:taxon-name-part taxon-name-part-type="genus" reg="Calleida">C.</tp:taxon-name-part><tp:taxon-name-part taxon-name-part-type="species" reg="fukiensis">fukiensis</tp:taxon-name-part></tp:taxon-name></italic>, holotype</bold>: female, examined through photo (Fig. <xref ref-type="fig" rid="F1">1</xref>), “Kuatun (2300 m), 27,40n. Br. 117,40ö.L. J. Klapperich 8.6.1938 (Fukien)”, “<tp:taxon-name><tp:taxon-name-part taxon-name-part-type="genus" reg="Callida">Callida</tp:taxon-name-part><tp:taxon-name-part taxon-name-part-type="species" reg="fukiensis">fukiensis</tp:taxon-name-part></tp:taxon-name> Jedl., det. ING. JEDLIČKA” (ZFMK). <bold><italic><tp:taxon-name><tp:taxon-name-part taxon-name-part-type="genus" reg="Calleida">C.</tp:taxon-name-part><tp:taxon-name-part taxon-name-part-type="species" reg="suensoni">suensoni</tp:taxon-name-part></tp:taxon-name></italic></bold>, <bold>paratypes</bold>: 1 male, “China, Hangchow <named-content xmlns:xlink="http://www.w3.org/1999/xlink" content-type="dwc:verbatimCoordinates" xlink:type="simple"><named-content content-type="geo-json" specific-use="{&#34;type&#34;:&#34;Point&#34;,&#34;coordinates&#34;:[120.116667,30.300000]}" id="NCID0EGOAE" xlink:type="simple">30°18'N, 120°07'E</named-content></named-content>, 9.X.1921 Elgin Suenson leg.” (<named-content xmlns:xlink="http://www.w3.org/1999/xlink" content-type="dwc:institutional_code" xlink:type="simple">NHMW</named-content>). 1 male, “China, Tien Mu Shan <named-content xmlns:xlink="http://www.w3.org/1999/xlink" content-type="dwc:verbatimCoordinates" xlink:type="simple"><named-content content-type="geo-json" specific-use="{&#34;type&#34;:&#34;Point&#34;,&#34;coordinates&#34;:[119.616667,30.383333]}" id="NCID0ESOAE" xlink:type="simple">30°23'N, 119°37'E</named-content></named-content>, 19.VI.1937”, “paratypus”, “<tp:taxon-name><tp:taxon-name-part taxon-name-part-type="genus" reg="Callida">Callida</tp:taxon-name-part></tp:taxon-name> (Callidiola) <tp:taxon-name><tp:taxon-name-part taxon-name-part-type="genus" reg="Calleida"/><tp:taxon-name-part taxon-name-part-type="species" reg="suensoni">suensoni</tp:taxon-name-part></tp:taxon-name> m. det. Kirschenhofer 83” (<named-content xmlns:xlink="http://www.w3.org/1999/xlink" content-type="dwc:institutional_code" xlink:type="simple">NHMW</named-content>).</p><fig id="F1" position="float" orientation="portrait"><label>Figures 1–8.</label><caption><p><italic><tp:taxon-name><tp:taxon-name-part taxon-name-part-type="genus" reg="Calleida">Calleida</tp:taxon-name-part><tp:taxon-name-part taxon-name-part-type="species" reg="fukiensis">fukiensis</tp:taxon-name-part></tp:taxon-name></italic> Jedlička. <bold>1</bold> Habitus and labels of holotype (female, Fukien, <named-content xmlns:xlink="http://www.w3.org/1999/xlink" content-type="dwc:institutional_code" xlink:type="simple">ZMFK</named-content>) <bold>2</bold> Habitus (female, Guizhou, <named-content xmlns:xlink="http://www.w3.org/1999/xlink" content-type="dwc:institutional_code" xlink:type="simple">IZAS</named-content>) <bold>3</bold> Female reproductive tract (Shaanxi) <bold>4</bold> Gonocoxa (Shaanxi) <bold>5</bold> Gonocoxite II (Shaanxi) <bold>6</bold> Left and right parameres of aedeagus (Fujian) <bold>7</bold> male sternite IX (Fujian) <bold>8</bold> Median lobe of aedeagus, right-lateral, ventral, left-lateral, and dorsal views (Fujian). Scale bars: 2.0 mm (<bold>1, 2</bold>), 0.5 mm (<bold>3, 7, 8</bold>), 0.2 mm (<bold>4, 6</bold>), 0.1 mm (<bold>5</bold>).</p></caption><graphic xmlns:xlink="http://www.w3.org/1999/xlink" xlink:href="zookeys-806-087-g001.jpg" position="float" orientation="portrait" xlink:type="simple" id="oo_249595.jpg"/></fig></tp:treatment-sec><tp:treatment-sec sec-type="type material" id="SECID0ECRAE"><title>Notes on the type material.</title><p><bold><italic><tp:taxon-name><tp:taxon-name-part taxon-name-part-type="genus" reg="Calleida">C.</tp:taxon-name-part><tp:taxon-name-part taxon-name-part-type="species" reg="fukiensis">fukiensis</tp:taxon-name-part></tp:taxon-name></italic></bold>: This species was originally described based on a single specimen (holotype by monotypy) from “Kuatun, Fukien” (= Guadun, Fujian) deposited in ZFMK (<xref ref-type="bibr" rid="B5">Jedlička 1953</xref>). We examined this specimen through photograph (Fig. <xref ref-type="fig" rid="F1">1</xref>) thanks to the help of Dr Dirk Ahrens, the curator of ZFMK. We examined five further specimens in Jedlička’s collection (<abbrev xmlns:xlink="http://www.w3.org/1999/xlink" xlink:title="Národní Přírodovědecké Muzeum, Prague, Czech Republic" id="ABBRID0E5RAE" xlink:type="simple">NMPC</abbrev>) subsequently identified by himself as <italic><tp:taxon-name><tp:taxon-name-part taxon-name-part-type="genus" reg="Calleida">C.</tp:taxon-name-part><tp:taxon-name-part taxon-name-part-type="species" reg="fukiensis">fukiensis</tp:taxon-name-part></tp:taxon-name></italic>, not belonging to the type series. Three of them are corresponding to the holotype (see material examined below), while the other two actually belong to a different species, <italic><tp:taxon-name><tp:taxon-name-part taxon-name-part-type="genus" reg="Calleida">C.</tp:taxon-name-part><tp:taxon-name-part taxon-name-part-type="species" reg="klapperichi">klapperichi</tp:taxon-name-part></tp:taxon-name></italic> Jedlička and <italic><tp:taxon-name><tp:taxon-name-part taxon-name-part-type="genus" reg="Calleida">C.</tp:taxon-name-part><tp:taxon-name-part taxon-name-part-type="species" reg="jelineki">jelineki</tp:taxon-name-part></tp:taxon-name></italic> Casale &amp; Shi, respectively.</p><p><bold><italic><tp:taxon-name><tp:taxon-name-part taxon-name-part-type="genus" reg="Calleida">C.</tp:taxon-name-part><tp:taxon-name-part taxon-name-part-type="species" reg="suensoni">suensoni</tp:taxon-name-part></tp:taxon-name></italic></bold>: This species was described based on the male holotype and eleven paratypes, with type locality: China, Tien-Mu-Shan (= Tianmushan, Zhejiang), <named-content xmlns:xlink="http://www.w3.org/1999/xlink" content-type="dwc:verbatimCoordinates" xlink:type="simple"><named-content content-type="geo-json" specific-use="{&#34;type&#34;:&#34;Point&#34;,&#34;coordinates&#34;:[119.616667,30.383333]}" id="NCID0EWTAE" xlink:type="simple">30°23'N, 119°37'E</named-content></named-content>. We did not examine the holotype deposited in ZMUC, but the two examined paratypes (one of them from the type locality) plus one additional male specimen from the type locality, and the original description with male genitalia illustrations (Kirschenhofer, 1986) are enough to recognize this species as identical to <italic><tp:taxon-name><tp:taxon-name-part taxon-name-part-type="genus" reg="Calleida">C.</tp:taxon-name-part><tp:taxon-name-part taxon-name-part-type="species" reg="fukiensis">fukiensis</tp:taxon-name-part></tp:taxon-name></italic>. It is noticeable that the original literature erroneously reported that this species has two apical setae on the abdominal sternite VII in males, and four in females. But actually it has four (two on each side) setae in males, and usually six (three on each side) in females.</p></tp:treatment-sec><tp:treatment-sec sec-type="Taxonomic remarks" id="SECID0EGUAE"><title>Taxonomic remarks.</title><p><xref ref-type="bibr" rid="B5">Jedlička (1953)</xref> described <italic><tp:taxon-name><tp:taxon-name-part taxon-name-part-type="genus" reg="Calleida">Calleida</tp:taxon-name-part><tp:taxon-name-part taxon-name-part-type="species" reg="fukiensis">fukiensis</tp:taxon-name-part></tp:taxon-name></italic> as an “aberration” of <italic><tp:taxon-name><tp:taxon-name-part taxon-name-part-type="genus" reg="Calleida">Calleida</tp:taxon-name-part><tp:taxon-name-part taxon-name-part-type="species" reg="onoha">onoha</tp:taxon-name-part></tp:taxon-name></italic> Bates, 1873. Later <xref ref-type="bibr" rid="B6">Jedlička (1963)</xref> treated this taxon as a distinct species and provided a brief description. According to the International Code of Zoological Nomenclature, <italic><tp:taxon-name><tp:taxon-name-part taxon-name-part-type="genus" reg="Calleida">C.</tp:taxon-name-part><tp:taxon-name-part taxon-name-part-type="species" reg="fukiensis">fukiensis</tp:taxon-name-part></tp:taxon-name></italic> Jedlička, 1953 is an unavailable infrasubspecific name, but <italic><tp:taxon-name><tp:taxon-name-part taxon-name-part-type="genus" reg="Calleida">C.</tp:taxon-name-part><tp:taxon-name-part taxon-name-part-type="species" reg="fukiensis">fukiensis</tp:taxon-name-part></tp:taxon-name></italic> Jedlička, 1963 is available, whereas this name has been later ignored in recent catalogues (<xref ref-type="bibr" rid="B8">Lorenz 2005</xref>; <xref ref-type="bibr" rid="B4">Kabak 2017</xref>).</p><p>From the examination of abundant material for this species, including the type material cited above, we proved that the morphological features of these two taxa are coincident. So we treat <italic><tp:taxon-name><tp:taxon-name-part taxon-name-part-type="genus" reg="Calleida">C.</tp:taxon-name-part><tp:taxon-name-part taxon-name-part-type="species" reg="suensoni">suensoni</tp:taxon-name-part></tp:taxon-name></italic> Kirschenhofer, 1986 as a junior synonym of <italic><tp:taxon-name><tp:taxon-name-part taxon-name-part-type="genus" reg="Calleida">Calleida</tp:taxon-name-part><tp:taxon-name-part taxon-name-part-type="species" reg="fukiensis">fukiensis</tp:taxon-name-part></tp:taxon-name></italic> Jedlička, 1963.</p></tp:treatment-sec><tp:treatment-sec sec-type="type material" id="SECID0EAXAE"><title>Non-type materials examined.</title><p><bold>Fujian</bold>: 1 female, “Kuatun. Fukien. China. 27.6.46. (Tschung Sen.)” [type locality], “<italic>fukiensis</italic> Jedl. Det. Ing. Jedlička” (<abbrev xmlns:xlink="http://www.w3.org/1999/xlink" xlink:title="Národní Přírodovědecké Muzeum, Prague, Czech Republic" id="ABBRID0ESXAE" xlink:type="simple">NMPC</abbrev>). 1 male, “Fujian, Chong’an, Xingcun, Sangang, 740 m”, “1960.V.17, leg. Pu Fuji” (<named-content xmlns:xlink="http://www.w3.org/1999/xlink" content-type="dwc:institutional_code" xlink:type="simple">IZAS</named-content>). 1 male, “Fujian, Chong’an, Xingcun, Sangang, 740 m”, “1960.VII.18, leg. Pu Fuji” (<named-content xmlns:xlink="http://www.w3.org/1999/xlink" content-type="dwc:institutional_code" xlink:type="simple">IZAS</named-content>). 1 female, “Fujian, Chong’an, Xingcun, Sangang, 900 m”, “1960.VI.26, leg. Zuo Yong” (<named-content xmlns:xlink="http://www.w3.org/1999/xlink" content-type="dwc:institutional_code" xlink:type="simple">IZAS</named-content>). 1 male, “Fujian, Chong’an, Xingcun, Sangang, 740 m”, “1960.VI.24, leg. Zuo Yong” (<named-content xmlns:xlink="http://www.w3.org/1999/xlink" content-type="dwc:institutional_code" xlink:type="simple">IZAS</named-content>). 1 female, “Fujian, Chong’an, Xingcun, Sangang, 740 m, light trap”, “1960.VI.30, leg. Zhang Yiran” (<named-content xmlns:xlink="http://www.w3.org/1999/xlink" content-type="dwc:institutional_code" xlink:type="simple">IZAS</named-content>). 1 female, “Fujian, Chong’an, Xingcun, Sangang, 740 m”, “1960.VI.28, leg. Zhang Yiran” (<named-content xmlns:xlink="http://www.w3.org/1999/xlink" content-type="dwc:institutional_code" xlink:type="simple">IZAS</named-content>). 1 female, “Fujian, Chong’an, Xingcun, Sangang, 720 m”, “1960.V.7, leg. Jiang Shengqiao” (<named-content xmlns:xlink="http://www.w3.org/1999/xlink" content-type="dwc:institutional_code" xlink:type="simple">IZAS</named-content>). 1 female, “Fujian, Chong’an, Xingcun, Sangang, 720 m”, “1960.VI.24, leg. Jiang Shengqiao” (<named-content xmlns:xlink="http://www.w3.org/1999/xlink" content-type="dwc:institutional_code" xlink:type="simple">IZAS</named-content>). 1 male, “Fujian, Chong’an, Xingcun, Tongmuguan, 740–850 m”, “1960.VII.24, leg. Zhang Yiran” (<named-content xmlns:xlink="http://www.w3.org/1999/xlink" content-type="dwc:institutional_code" xlink:type="simple">IZAS</named-content>). 1 male, “Fujian, Jianyang, Huangkeng, Guilin, 290–310m”, “1960.VIII.4, leg. Pu Fuji” (<named-content xmlns:xlink="http://www.w3.org/1999/xlink" content-type="dwc:institutional_code" xlink:type="simple">IZAS</named-content>). 1 female, “Fujian, Jianyang, Huangkeng, Dazhulan, 900–1170 m”, “1960.VII.5, leg. Pu Fuji” (<named-content xmlns:xlink="http://www.w3.org/1999/xlink" content-type="dwc:institutional_code" xlink:type="simple">IZAS</named-content>). 1 female, “Fujian, Jianyang”, “1965.V.23, leg. Li Hongxing” (<named-content xmlns:xlink="http://www.w3.org/1999/xlink" content-type="dwc:institutional_code" xlink:type="simple">IZAS</named-content>). 1 female, “Fujian, Jianyang, Guilin, 1979.VII.14, leg. Chen Chong” (<named-content xmlns:xlink="http://www.w3.org/1999/xlink" content-type="dwc:institutional_code" xlink:type="simple">IZAS</named-content>). 1 female, “Wuyishan, Niyang, 570 m”, “1997.VIII.2, leg. Zhang Youwei” (<named-content xmlns:xlink="http://www.w3.org/1999/xlink" content-type="dwc:institutional_code" xlink:type="simple">IZAS</named-content>). 1 female, <!--PageBreak-->“Fujian, Wuyishan, Pikeng, 520 m”, “1997.VII.14, leg. Wang Jiashe” (<named-content xmlns:xlink="http://www.w3.org/1999/xlink" content-type="dwc:institutional_code" xlink:type="simple">IZAS</named-content>). 1 female, “Fujian, Wuyishan, Pikeng, 520 m”, “1997.VII.21, leg. Wu Yanyu” (<named-content xmlns:xlink="http://www.w3.org/1999/xlink" content-type="dwc:institutional_code" xlink:type="simple">IZAS</named-content>). 1 female, “Wuyishan, Xianfengling, 1200 m”, “1997.VI.26, leg. Wu Yanyu” (<named-content xmlns:xlink="http://www.w3.org/1999/xlink" content-type="dwc:institutional_code" xlink:type="simple">IZAS</named-content>). 1 female, “CHINA, Fujian Province, Wuyi Shan, ca860 m, <named-content xmlns:xlink="http://www.w3.org/1999/xlink" content-type="dwc:verbatimCoordinates" xlink:type="simple"><named-content content-type="geo-json" specific-use="{&#34;type&#34;:&#34;Point&#34;,&#34;coordinates&#34;:[118.100000,28.233333]}" id="NCID0E6ZAE" xlink:type="simple">27°74'N, 117°66'E</named-content></named-content>9.VI.2001, leg. J. Cooter” (<abbrev xmlns:xlink="http://www.w3.org/1999/xlink" xlink:title="Collection of Achille Casale, Torino, Italy" id="ABBRID0EE1AE" xlink:type="simple">CCA</abbrev>). 1 male, “Fukien. Shaowu. Chine. 1937. Klapperich”, “<italic>fukiensis</italic> n. sp. det. Ing. Jedlička” (<abbrev xmlns:xlink="http://www.w3.org/1999/xlink" xlink:title="Národní Přírodovědecké Muzeum, Prague, Czech Republic" id="ABBRID0ES1AE" xlink:type="simple">NMPC</abbrev>). 1 female, “Fujian, Jiangle, 1985.X.9, leg Zeng Fanchun” (<named-content xmlns:xlink="http://www.w3.org/1999/xlink" content-type="dwc:institutional_code" xlink:type="simple">IZAS</named-content>). 1 male, “Fujian, Jiangle, Longqishan”, “1991.V. 30, leg. Liu Hong” (<named-content xmlns:xlink="http://www.w3.org/1999/xlink" content-type="dwc:institutional_code" xlink:type="simple">IZAS</named-content>). 1 female, “Fujian, Jiangle, Longqishan, Yujiaping, 800 m”, “1991.V. 28, leg. Li Hongxing” (<named-content xmlns:xlink="http://www.w3.org/1999/xlink" content-type="dwc:institutional_code" xlink:type="simple">IZAS</named-content>). 1 female, “Fujian, Jiangle, Longqishan, 600m”, “1991.VI. 27, leg. Yang Longlong” (<named-content xmlns:xlink="http://www.w3.org/1999/xlink" content-type="dwc:institutional_code" xlink:type="simple">IZAS</named-content>). 1 male, “Fujian, Jiangle, Longqishan”, “1991.V. 16, leg. Li Wenzhu” (<named-content xmlns:xlink="http://www.w3.org/1999/xlink" content-type="dwc:institutional_code" xlink:type="simple">IZAS</named-content>). <bold>Zhejiang</bold>: 1 male, “Tiemushan, July, 19, 35” (<named-content xmlns:xlink="http://www.w3.org/1999/xlink" content-type="dwc:institutional_code" xlink:type="simple">IZAS</named-content>). 1 female, “Tiemushan, August, 18, 35” (<named-content xmlns:xlink="http://www.w3.org/1999/xlink" content-type="dwc:institutional_code" xlink:type="simple">IZAS</named-content>). 1 female, “T’ienmo Shan, 20.9.1953” (<named-content xmlns:xlink="http://www.w3.org/1999/xlink" content-type="dwc:institutional_code" xlink:type="simple">IZAS</named-content>). 1 male “China, Tien Mu Shan <named-content xmlns:xlink="http://www.w3.org/1999/xlink" content-type="dwc:verbatimCoordinates" xlink:type="simple"><named-content content-type="geo-json" specific-use="{&#34;type&#34;:&#34;Point&#34;,&#34;coordinates&#34;:[119.616667,30.383333]}" id="NCID0E22AE" xlink:type="simple">30°23'N, 119°37'E</named-content></named-content>, 17.VI.1937, Elgin Suenson leg.” (<abbrev xmlns:xlink="http://www.w3.org/1999/xlink" xlink:title="Collection of Riccardo Sciaky, Milano, Italy" id="ABBRID0EA3AE" xlink:type="simple">CRS</abbrev>) (as <italic><tp:taxon-name><tp:taxon-name-part taxon-name-part-type="genus" reg="Calleida">C.</tp:taxon-name-part><tp:taxon-name-part taxon-name-part-type="species" reg="suensoni">suensoni</tp:taxon-name-part></tp:taxon-name></italic>). 1 male, “Shaohing, July, 12, 35” (<named-content xmlns:xlink="http://www.w3.org/1999/xlink" content-type="dwc:institutional_code" xlink:type="simple">IZAS</named-content>). <bold>Jiangxi</bold>: 1 female, “Jiangxi, Ruijin, Baying”, “1980.VIII.16” (<named-content xmlns:xlink="http://www.w3.org/1999/xlink" content-type="dwc:institutional_code" xlink:type="simple">IZAS</named-content>). 1 male, 2 females, “Jiangxi, Jiulianshan”, “1979.IX.30, leg. Yu Peiyu” (<named-content xmlns:xlink="http://www.w3.org/1999/xlink" content-type="dwc:institutional_code" xlink:type="simple">IZAS</named-content>). <bold>Henan</bold>: 2 males, “ Henan, Luoshan, Dongzhai, 2005.VII.14–15, leg. Gao Chao, Wang Jiliang” (<abbrev xmlns:xlink="http://www.w3.org/1999/xlink" xlink:title="Museum of Hebei University, Baoding, China" id="ABBRID0E63AE" xlink:type="simple">HBUM</abbrev>). <bold>Hubei</bold>: 1 female, „Hubei, Hefeng, 1989.VII.28, 870m, leg. Li Yongkun“ (<named-content xmlns:xlink="http://www.w3.org/1999/xlink" content-type="dwc:institutional_code" xlink:type="simple">IZAS</named-content>). 1 female, “Hubei, Wudangshan, Laoying, 2004.IX.7, leg. Zhang Zhisheng, Chen Huiming” (<abbrev xmlns:xlink="http://www.w3.org/1999/xlink" xlink:title="Museum of Hebei University, Baoding, China" id="ABBRID0EJ4AE" xlink:type="simple">HBUM</abbrev>). 1 female, “Hupeh Prov. China. River by city wall of Hwangmei. Hwang-mei Distr. 1933.VIII.3, leg. Y.W. Djou” (<abbrev xmlns:xlink="http://www.w3.org/1999/xlink" xlink:title="Sun Yat-sen University Museum, Guangzhou, China" id="ABBRID0EN4AE" xlink:type="simple">SYUM</abbrev>). <bold>Hunan</bold>: 1 female, “CHINA, Hunan Prov., Shimen Country, Hupingshan”, “2008.6.19–25 d, leg. Tang Guo” (<named-content xmlns:xlink="http://www.w3.org/1999/xlink" content-type="dwc:institutional_code" xlink:type="simple">IZAS</named-content>). 1 male, “Hunan, Yongshun Coun., Shanmuhe forestry centre, 600m”, “1988.VIII.4, leg. Wang Shuyong” (<named-content xmlns:xlink="http://www.w3.org/1999/xlink" content-type="dwc:institutional_code" xlink:type="simple">IZAS</named-content>). 1 female, “Hunan, Yongshun Coun., Shanmuhe forestry centre, 600m”, “1988.VIII.6, leg. Wang Shuyong” (<named-content xmlns:xlink="http://www.w3.org/1999/xlink" content-type="dwc:institutional_code" xlink:type="simple">IZAS</named-content>). 1 male, “Hunan, Yongshun Coun., Shanmuhe forestry centre, 600–820 m”, “1988.VIII.7, leg. Wang Shuyong” (<named-content xmlns:xlink="http://www.w3.org/1999/xlink" content-type="dwc:institutional_code" xlink:type="simple">IZAS</named-content>). 1 female, “Hunan, Yongshun County, Shanmuhe forestry centre, 600 m”, “1988.VIII.5, leg. Zhang Xiaochun” (<named-content xmlns:xlink="http://www.w3.org/1999/xlink" content-type="dwc:institutional_code" xlink:type="simple">IZAS</named-content>). 2 males, 1 female, “Hunan, Yuanling, Jiemuxi, 2004.VIII.2–11, leg. Wang Jianfeng, Wang Jiliang” (<abbrev xmlns:xlink="http://www.w3.org/1999/xlink" xlink:title="Museum of Hebei University, Baoding, China" id="ABBRID0EH5AE" xlink:type="simple">HBUM</abbrev>). 1 female, “Hunan, Jianghua Coun., Sanjiangwei”, “1978.VI., leg. Peng Jianwen, Yin Shicai” (<named-content xmlns:xlink="http://www.w3.org/1999/xlink" content-type="dwc:institutional_code" xlink:type="simple">IZAS</named-content>). <bold>Guangdong</bold>: 1 male, 1 female, “Guangdon, Nanling, leg. Wang L.” (<abbrev xmlns:xlink="http://www.w3.org/1999/xlink" xlink:title="South China Agriculture University, Guangzhou, China" id="ABBRID0ER5AE" xlink:type="simple">SCAU</abbrev>). 1 female, “Guangdong, Huaiji” (<abbrev xmlns:xlink="http://www.w3.org/1999/xlink" xlink:title="South China Agriculture University, Guangzhou, China" id="ABBRID0EV5AE" xlink:type="simple">SCAU</abbrev>). 1 female, “Guangdong, Lianxian”, “1965.VI.27, leg. ZhangYouwei” (<named-content xmlns:xlink="http://www.w3.org/1999/xlink" content-type="dwc:institutional_code" xlink:type="simple">IZAS</named-content>). 1 female, “Guangdong, Shixing, Chebaling, Zhangdongshui; sweep net, <named-content xmlns:xlink="http://www.w3.org/1999/xlink" content-type="dwc:verbatimCoordinates" xlink:type="simple"><named-content content-type="geo-json" specific-use="{&#34;type&#34;:&#34;Point&#34;,&#34;coordinates&#34;:[114.256400,24.723200]}" id="NCID0EA6AE" xlink:type="simple">24.72320N, 114.25640E</named-content></named-content>”, “354m, 2008.VII.27; day, leg. Tang Guo” (<named-content xmlns:xlink="http://www.w3.org/1999/xlink" content-type="dwc:institutional_code" xlink:type="simple">IZAS</named-content>). <bold>Guangxi</bold>: 1 female, “Guangxi, Xing’an, Tongren”, “1985.VII.2, leg. Liao Subai” (<named-content xmlns:xlink="http://www.w3.org/1999/xlink" content-type="dwc:institutional_code" xlink:type="simple">IZAS</named-content>). 1 female, “Guangxi, Xing’an, Jinshi, 2005.VII” (<named-content xmlns:xlink="http://www.w3.org/1999/xlink" content-type="dwc:institutional_code" xlink:type="simple">IZAS</named-content>). 1 male, “Guangxi, Xing’an, Jinshi, 2007.VII” (<named-content xmlns:xlink="http://www.w3.org/1999/xlink" content-type="dwc:institutional_code" xlink:type="simple">IZAS</named-content>). 1 female, “Guangxi, Xing’an, Mao’ershan” (<named-content xmlns:xlink="http://www.w3.org/1999/xlink" content-type="dwc:institutional_code" xlink:type="simple">IZAS</named-content>). 1 male, 1 female, “Guangxi, Longsheng, Sanmen, 300 m”, 1963.VI.27, leg. Wang Chunguang” (<named-content xmlns:xlink="http://www.w3.org/1999/xlink" content-type="dwc:institutional_code" xlink:type="simple">IZAS</named-content>). 1 female, “Guangxi, Longsheng, Sanmen, 300 m”, 1963.VI.28, leg. Shi Yongshan” (<named-content xmlns:xlink="http://www.w3.org/1999/xlink" content-type="dwc:institutional_code" xlink:type="simple">IZAS</named-content>). 1 male, “Guangxi, Lingchuan, Lingtian, 225 m, 1984.VI.3” (<named-content xmlns:xlink="http://www.w3.org/1999/xlink" content-type="dwc:institutional_code" xlink:type="simple">IZAS</named-content>). 1 female, “Guangxi, Lingchuan, Lingtian, 240, 1984.VI.6”, “8417” (<named-content xmlns:xlink="http://www.w3.org/1999/xlink" content-type="dwc:institutional_code" xlink:type="simple">IZAS</named-content>). <bold>Guizhou</bold>: 2 males, 2 females, “Guizhou, <!--PageBreak-->Yanhe, Mayanghe, Daheba, 300m, 2007.IX.17–30, leg. Liu Ye” (<named-content xmlns:xlink="http://www.w3.org/1999/xlink" content-type="dwc:institutional_code" xlink:type="simple">IZAS</named-content>). 2 males, “Guizhou, Yanhe, Daheba, 450–700m, 2007.VI.5–12, leg. Song Qiongzhang” (<named-content xmlns:xlink="http://www.w3.org/1999/xlink" content-type="dwc:institutional_code" xlink:type="simple">IZAS</named-content>). 1 female, “Guizhou, Yanhe, Daheba, 450–700m, 2007.VI.5–12, leg. Zhang Pei” (<named-content xmlns:xlink="http://www.w3.org/1999/xlink" content-type="dwc:institutional_code" xlink:type="simple">IZAS</named-content>). 1 male, “Guizhou, Jiangkou, Fanjingshan, 550m”, “1988.VII.13, light trap, leg. Yang Xingke” (<named-content xmlns:xlink="http://www.w3.org/1999/xlink" content-type="dwc:institutional_code" xlink:type="simple">IZAS</named-content>). 2 females, “Guizhou, Daozhen, Yuheba, 2004.V.25, leg. Yu Yang” (<abbrev xmlns:xlink="http://www.w3.org/1999/xlink" xlink:title="Museum of Hebei University, Baoding, China" id="ABBRID0EABAG" xlink:type="simple">HBUM</abbrev>). 2 males, 1 female, “Guizhou, Daozhen, Xiannüdong, 2004.VIII.24–26, leg. Yang Xiujuan, Hua Huiran” (<abbrev xmlns:xlink="http://www.w3.org/1999/xlink" xlink:title="Museum of Hebei University, Baoding, China" id="ABBRID0EEBAG" xlink:type="simple">HBUM</abbrev>). <bold>Shaanxi</bold>: 1 female, “China, Shaanxi, Foping, Changjiaoba, Shangshawo; <named-content xmlns:xlink="http://www.w3.org/1999/xlink" content-type="dwc:verbatimCoordinates" xlink:type="simple"><named-content content-type="geo-json" specific-use="{&#34;type&#34;:&#34;Point&#34;,&#34;coordinates&#34;:[108.013660,33.597160]}" id="NCID0ENBAG" xlink:type="simple">33.59716N, 108.01366E</named-content></named-content>; <named-content xmlns:xlink="http://www.w3.org/1999/xlink" content-type="dwc:verbatimCoordinates" xlink:type="simple"><named-content content-type="geo-json" specific-use="{&#34;type&#34;:&#34;Point&#34;,&#34;coordinates&#34;:[108.022350,33.592120]}" id="NCID0EVBAG" xlink:type="simple">33.59212N, 108.02235E</named-content></named-content>”, “1107–1215m, 2007.5.29, day, leg. Shi Hongliang” (<named-content xmlns:xlink="http://www.w3.org/1999/xlink" content-type="dwc:institutional_code" xlink:type="simple">IZAS</named-content>). 1 female, “Shaanxi, Foping, 890 m, 1999.VI.26, leg. Zhang Youwei” (<named-content xmlns:xlink="http://www.w3.org/1999/xlink" content-type="dwc:institutional_code" xlink:type="simple">IZAS</named-content>). <bold>Shanxi</bold>: 1 male, “Swan-ping. Mongolei.”, “ex Orig. Saml. J. Breit Wien”, “Museum J. Frey. Tutzing”, “<italic>fukiensis</italic> Jedl. Det. Ing. Jedlička” (<abbrev xmlns:xlink="http://www.w3.org/1999/xlink" xlink:title="Národní Přírodovědecké Muzeum, Prague, Czech Republic" id="ABBRID0EOCAG" xlink:type="simple">NMPC</abbrev>).</p></tp:treatment-sec><tp:treatment-sec sec-type="diagnosis" id="SECID0ESCAG"><title>Diagnosis.</title><p>With the character states of the <italic><tp:taxon-name><tp:taxon-name-part taxon-name-part-type="genus" reg="Calleida">Calleida</tp:taxon-name-part><tp:taxon-name-part taxon-name-part-type="species" reg="discoidalis">discoidalis</tp:taxon-name-part></tp:taxon-name></italic> species group, but different from all other known species by the combination of the following features: (1) elytra metallic bluish green to bluish purple; (2) antennae and femora distinctly bicolor: basal three antennomeres reddish, the following darkened, femora with basal half reddish, apical blackish; (3) elytral basal border only extended from the shoulders to interval 4; (4) abdominal sternite VII with four setae in males (two on each side), six setae in females (three on each side, in some specimens with one additional seta on one side). This species is unique amongst all known Asiatic <italic><tp:taxon-name><tp:taxon-name-part taxon-name-part-type="genus" reg="Calleida">Calleida</tp:taxon-name-part></tp:taxon-name></italic> species by its incomplete elytral basal ridge. From all other species of the <italic><tp:taxon-name><tp:taxon-name-part taxon-name-part-type="genus" reg="Calleida">C.</tp:taxon-name-part><tp:taxon-name-part taxon-name-part-type="species" reg="discoidalis">discoidalis</tp:taxon-name-part></tp:taxon-name></italic> group, and from all other <italic><tp:taxon-name><tp:taxon-name-part taxon-name-part-type="genus" reg="Calleida">Calleida</tp:taxon-name-part></tp:taxon-name></italic> species in China, <italic><tp:taxon-name><tp:taxon-name-part taxon-name-part-type="genus" reg="Calleida">C.</tp:taxon-name-part><tp:taxon-name-part taxon-name-part-type="species" reg="fukiensis">fukiensis</tp:taxon-name-part></tp:taxon-name></italic> can be easily distinguished by its bluish elytra and bicolored femora.</p></tp:treatment-sec><tp:treatment-sec sec-type="description" id="SECID0EHEAG"><title>Description.</title><p><italic>General features</italic> as in Fig. <xref ref-type="fig" rid="F1">2</xref>. Small to medium- sized: L = 7.7–9.1 mm.</p><p><italic>Colour</italic>: Head, pronotum and scutellum reddish orange to maroon; palpomeres and apex of mandible dark brown to blackish; apical palpomere light yellow at apex; the basal three antennomeres, and base of fourth yellow reddish, distal antennomeres dark brown, the second to fourth antennomeres a little darkened in some specimens; elytra bluish green to bluish purple, with marked metallic reflection and sutural area darker; epipleura metallic dark blue; ventral side orange yellow; legs yellowish to reddish brown, with apical third of femur and base of tibia blackish; tarsomeres dark brown on the dorsal side.</p><p><italic>Lustre and microsculpture</italic>: Head and pronotum shiny, with highly effaced microsculpture; elytra shiny, with fine but distinct isodiametric reticulate microsculpture and marked metallic lustre.</p><p><italic>Head</italic>: Smooth or very finely and sparsely punctate; frons with oblique, faint wrinkles at sides; supraorbital furrows deep, interrupted before the level of hind edge of eyes; genae longer than the half length of eyes; temporae swollen, gradually narrowed towards the neck constriction; apical labial palpomere securiform, truncate at apex in males, less tumid and not truncate in females; mentum with lateral lobes triangular, the inner margins oblique; median tooth obtuse, with two short setae, inserted in the middle part of the tooth.</p><!--PageBreak--><p><italic>Pronotum</italic>: Transverse-cordiform (ratio <abbrev xmlns:xlink="http://www.w3.org/1999/xlink" xlink:title="maximum width of pronotum" id="ABBRID0EEFAG" xlink:type="simple">PW</abbrev>/<abbrev xmlns:xlink="http://www.w3.org/1999/xlink" xlink:title="length of pronotum" id="ABBRID0EIFAG" xlink:type="simple">PL</abbrev> = 1.13–1.18), greatest width at approximate anterior third; lateral margins arcuate near the middle, slightly sinuate anteriorly to the posterior angles; posterior angles almost rectangular or slightly acute in some specimens; lateral expansions narrow; disc slightly convex, with sporadic transverse wrinkles and fine punctures.</p><p><italic>Elytra</italic>: Elongate (ratio <abbrev xmlns:xlink="http://www.w3.org/1999/xlink" xlink:title="length of elytra" id="ABBRID0EQFAG" xlink:type="simple">EL</abbrev>/<abbrev xmlns:xlink="http://www.w3.org/1999/xlink" xlink:title="maximum width of elytra" id="ABBRID0EUFAG" xlink:type="simple">EW</abbrev> = 1.64–1.68), with basal ridge only extended from the shoulders to the fourth interval; striae moderately deep, finely punctate, punctures gradually weakened in the apical part of elytra; intervals flat, finely and sparsely punctate; the eighth interval slightly tumid near apex; umbilicate series of composed of 15 pores along stria 8; apical truncation straight or slightly concave; outer apical angle thickened but not angulate.</p><p><italic>Ventral side</italic>: Prosternum, lateral area of metasternum, and metepisterna finely pubescent; abdominal sternites with sparse and short accessory setae; sternite VII with four setae in males (two on each side), six setae in females (seldom with one additional seta on one side) (<xref ref-type="bibr" rid="B2">Casale and Shi 2018</xref>: figs 2, 5); apical margin of abdominal sternite VII distinctly notched in males, straight in females.</p><p><italic>Male genitalia</italic> (Figs <xref ref-type="fig" rid="F1">6–8</xref>): Median lobe of aedeagus slightly bent, its middle part strongly expanded in dorsal view; dorsal and ventral margins slightly curved in lateral view; apical orifice pleuropic left; apical lamina flat and rounded, apex expanded and thickened; endophallus with two chitinized copulatory pieces, located in the middle area near the left lateral margin, long and narrow, close to each other at base, V-shaped; left paramere depressed on the dorsal side; right paramere not emarginate at apex.</p><p><italic>Female genitalia</italic> (reproductive tract Fig. <xref ref-type="fig" rid="F1">3</xref> and gonocoxa Figs <xref ref-type="fig" rid="F1">4</xref>, <xref ref-type="fig" rid="F1">5</xref>): Spermatheca digitiform, as long as the pedicel, with long basal projection; surface faintly and finely whorled; spermathecal pedicel with basal half expanded, apical half slender, with an indistinct apical protuberance; spermathecal gland duct laterally inserted at base of the projection, long and slender, about twice length as spermatheca; glandular area slightly incrassate, about two thirds as long as gland duct, base with very weakly defined atrium. Gonocoxite II sub-rectangular, as long as three times the basal width; base slightly wider than apex; inner margin with several setae, extending from the basal third to apex; outer margin distinctly curved at middle, only slightly setose in the apical third; apex obliquely truncate, with irregular membranous extension on the outer part.</p></tp:treatment-sec><tp:treatment-sec sec-type="distribution" id="SECID0EYGAG"><title>Geographical distribution and habitat.</title><p>Endemic to China, but widespread and known from several provinces of South China: Zhejiang, Fujian, Jiangxi, Henan, Hubei, Hunan, Guangdong, Guangxi, Guizhou, Shaanxi. <italic><tp:taxon-name><tp:taxon-name-part taxon-name-part-type="genus" reg="Calleida">C.</tp:taxon-name-part><tp:taxon-name-part taxon-name-part-type="species" reg="fukiensis">fukiensis</tp:taxon-name-part></tp:taxon-name></italic> is one of the most widely spread <italic><tp:taxon-name><tp:taxon-name-part taxon-name-part-type="genus" reg="Calleida">Calleida</tp:taxon-name-part></tp:taxon-name></italic> species in China (Map <xref ref-type="fig" rid="F2">1</xref>).</p><p>We examined one male in <abbrev xmlns:xlink="http://www.w3.org/1999/xlink" xlink:title="Národní Přírodovědecké Muzeum, Prague, Czech Republic" id="ABBRID0EWHAG" xlink:type="simple">NMPC</abbrev> labeled as “Swan-ping. Mongolei”, referring to Shuo-ping Fu, an old name for the region around Youyu county (<named-content xmlns:xlink="http://www.w3.org/1999/xlink" content-type="dwc:verbatimCoordinates" xlink:type="simple"><named-content content-type="geo-json" specific-use="{&#34;type&#34;:&#34;Point&#34;,&#34;coordinates&#34;:[112.470000,39.980000]}" id="NCID0E4HAG" xlink:type="simple">39.98N, 112.47E</named-content></named-content>, 1300 m) in northernmost Shanxi. This locality is far from all other confirmed localities of this species. We consider it to be a dubious record and was not included in the distribution map.</p><p>This species was mainly found in evergreen broad-leaf forest of southern China. Some specimens were collected on vegetation or by light trap.</p><fig id="F2" position="float" orientation="portrait"><label>Map 1.</label><caption><p>Distributions for species in the <italic><tp:taxon-name><tp:taxon-name-part taxon-name-part-type="genus" reg="Calleida">C.</tp:taxon-name-part><tp:taxon-name-part taxon-name-part-type="species" reg="discoidalis">discoidalis</tp:taxon-name-part></tp:taxon-name></italic> group: <italic><tp:taxon-name><tp:taxon-name-part taxon-name-part-type="genus" reg="Calleida">C.</tp:taxon-name-part><tp:taxon-name-part taxon-name-part-type="species" reg="fukiensis">fukiensis</tp:taxon-name-part></tp:taxon-name></italic> Jedlička (blue); <italic><tp:taxon-name><tp:taxon-name-part taxon-name-part-type="genus" reg="Calleida">C.</tp:taxon-name-part><tp:taxon-name-part taxon-name-part-type="species" reg="piligera">piligera</tp:taxon-name-part></tp:taxon-name></italic> sp. n. (red).</p></caption><graphic xmlns:xlink="http://www.w3.org/1999/xlink" xlink:href="zookeys-806-087-g002.jpg" position="float" orientation="portrait" xlink:type="simple" id="oo_249597.jpg"/></fig><!--PageBreak--></tp:treatment-sec><ref-list><ref id="B5"><mixed-citation xmlns:xlink="http://www.w3.org/1999/xlink" xlink:type="simple"><person-group><name name-style="western"><surname>Jedlička</surname><given-names>A</given-names></name></person-group> (<year>1953</year>) <article-title>Neue Carabiden aus der chinesischen Provinz Fukien.</article-title><source>Entomologische Blätter, Krefeld</source><volume>49</volume>: <fpage>141</fpage>–<lpage>147</lpage>.</mixed-citation></ref><ref id="B6"><mixed-citation xmlns:xlink="http://www.w3.org/1999/xlink" xlink:type="simple"><person-group><name name-style="western"><surname>Jedlička</surname><given-names>A</given-names></name></person-group> (<year>1963</year>) <article-title>Monographie der Truncatipennen aus Ostasien, <tp:taxon-name><tp:taxon-name-part taxon-name-part-type="subfamily">Lebiinae</tp:taxon-name-part></tp:taxon-name>-<tp:taxon-name>Odacanthinae</tp:taxon-name>- <tp:taxon-name>Brachyninae</tp:taxon-name> (<tp:taxon-name>Coleptera</tp:taxon-name>, <tp:taxon-name><tp:taxon-name-part taxon-name-part-type="family">Carabidae</tp:taxon-name-part></tp:taxon-name>).</article-title><source>Entomologische Abhandlungen und Berichte aus dem Staatlichen Museum fuer Tierkunde in Dresden</source><volume>28</volume>: <fpage>269</fpage>–<lpage>579</lpage>.</mixed-citation></ref><ref id="B8"><mixed-citation xmlns:xlink="http://www.w3.org/1999/xlink" xlink:type="simple"><person-group><name name-style="western"><surname>Lorenz</surname><given-names>W</given-names></name></person-group> (<year>2005</year>) <source>Systematic List of Extant Ground Beetles of the World (<tp:taxon-name><tp:taxon-name-part taxon-name-part-type="class">Insecta</tp:taxon-name-part></tp:taxon-name><tp:taxon-name><tp:taxon-name-part taxon-name-part-type="order">Coleoptera</tp:taxon-name-part></tp:taxon-name><tp:taxon-name>Geadphaga</tp:taxon-name>: <tp:taxon-name><tp:taxon-name-part taxon-name-part-type="family">Trachypachidae</tp:taxon-name-part></tp:taxon-name> and <tp:taxon-name><tp:taxon-name-part taxon-name-part-type="family">Carabidae</tp:taxon-name-part></tp:taxon-name> Incl. <tp:taxon-name><tp:taxon-name-part taxon-name-part-type="subfamily">Paussinae</tp:taxon-name-part></tp:taxon-name>, <tp:taxon-name><tp:taxon-name-part taxon-name-part-type="subfamily">Cicindelinae</tp:taxon-name-part></tp:taxon-name>, <tp:taxon-name><tp:taxon-name-part taxon-name-part-type="subfamily">Rhysodinae</tp:taxon-name-part></tp:taxon-name>), second edition.</source><publisher-name>Wolfgang Lorenz</publisher-name>, <publisher-loc>Tutzing, Germany</publisher-loc>, <size units="page">530 pp</size>.</mixed-citation></ref><ref id="B4"><mixed-citation xmlns:xlink="http://www.w3.org/1999/xlink" xlink:type="simple"><person-group><name name-style="western"><surname>Kabak</surname><given-names>I</given-names></name></person-group> (<year>2017</year>) <article-title><tp:taxon-name><tp:taxon-name-part taxon-name-part-type="tribe">Lebiini</tp:taxon-name-part></tp:taxon-name>: <tp:taxon-name><tp:taxon-name-part taxon-name-part-type="subtribe">Calleidina</tp:taxon-name-part></tp:taxon-name>.</article-title> In: <person-group><name name-style="western"><surname>Löbl</surname><given-names>I</given-names></name><name name-style="western"><surname>Löbl</surname><given-names>D</given-names></name></person-group> (<role>Eds</role>) <issue-title>Catalogue of Palaearctic Coleoptera.</issue-title><source>Vol. 1. <tp:taxon-name><tp:taxon-name-part taxon-name-part-type="suborder">Archostemata</tp:taxon-name-part></tp:taxon-name> – <tp:taxon-name><tp:taxon-name-part taxon-name-part-type="suborder">Myxophaga</tp:taxon-name-part></tp:taxon-name> – <tp:taxon-name><tp:taxon-name-part taxon-name-part-type="suborder">Adephaga</tp:taxon-name-part></tp:taxon-name>. Revised and Updated Edition. Brill NV, Leiden</source>, <fpage>580</fpage>–<lpage>582</lpage>.</mixed-citation></ref><ref id="B2"><mixed-citation xmlns:xlink="http://www.w3.org/1999/xlink" xlink:type="simple"><person-group><name name-style="western"><surname>Casale</surname><given-names>A</given-names></name><name name-style="western"><surname>Shi</surname><given-names>HL</given-names></name></person-group> (<year>2018</year>) <article-title>Revision of the Oriental species of <italic><tp:taxon-name><tp:taxon-name-part taxon-name-part-type="genus">Calleida</tp:taxon-name-part></tp:taxon-name></italic> Latreille (sensu lato). Part 1: introduction, groups of species, and species of six species groups (<tp:taxon-name><tp:taxon-name-part taxon-name-part-type="order">Coleoptera</tp:taxon-name-part></tp:taxon-name>: <tp:taxon-name><tp:taxon-name-part taxon-name-part-type="family">Carabidae</tp:taxon-name-part></tp:taxon-name>: <tp:taxon-name><tp:taxon-name-part taxon-name-part-type="tribe">Lebiini</tp:taxon-name-part></tp:taxon-name>).</article-title><source>Zootaxa</source><volume>4442</volume>(<issue>1</issue>): <fpage>1</fpage>–<lpage>42</lpage>. <ext-link xlink:type="simple" ext-link-type="doi" xlink:href="10.11646/zootaxa.4442.1.1">https://doi.org/10.11646/zootaxa.4442.1.1</ext-link></mixed-citation></ref></ref-list></tp:taxon-treatment>
