# Supplementary material for: Revision of the Oriental species of Calleida Latreille (sensu lato). Part 2: the C.discoidalis species group (Coleoptera, Carabidae, Lebiini)
Source: Zookeys. 2018 Dec 13;(806):87–120. doi: 10.3897/zookeys.806.30051 (PMC6302076; doi:10.3897/zookeys.806.30051)
Supplement: XML Treatment for Calleida piligera [file zookeys.806.30051-treatment2.xml]

<!DOCTYPE tp:taxon-treatment
  PUBLIC "-//TaxonX//DTD Taxonomic Treatment Publishing DTD v0 20100105//EN" "tax-treatment-NSO.dtd">
<tp:taxon-treatment xmlns:tp="http://www.plazi.org/taxpub"><tp:treatment-meta><kwd-group><label>Taxon classification</label><kwd><named-content xmlns:xlink="http://www.w3.org/1999/xlink" content-type="kingdom">Animalia</named-content></kwd><kwd><named-content xmlns:xlink="http://www.w3.org/1999/xlink" content-type="order">Coleoptera</named-content></kwd><kwd><named-content xmlns:xlink="http://www.w3.org/1999/xlink" content-type="family">Carabidae</named-content></kwd></kwd-group><mixed-citation publication-type="journal"><person-group><name><surname>Shi</surname><given-names>Hongliang</given-names></name><name><surname>Casale</surname><given-names>Achille</given-names></name></person-group><article-title>Revision of the Oriental species of <italic><tp:taxon-name><tp:taxon-name-part taxon-name-part-type="genus" reg="Calleida">Calleida</tp:taxon-name-part></tp:taxon-name></italic> Latreille (<italic>sensu lato</italic>). Part 2: the <italic><tp:taxon-name><tp:taxon-name-part taxon-name-part-type="genus" reg="Calleida">C.</tp:taxon-name-part><tp:taxon-name-part taxon-name-part-type="species" reg="discoidalis">discoidalis</tp:taxon-name-part></tp:taxon-name></italic> species group (<tp:taxon-name><tp:taxon-name-part taxon-name-part-type="order">Coleoptera</tp:taxon-name-part></tp:taxon-name>, <tp:taxon-name><tp:taxon-name-part taxon-name-part-type="family">Carabidae</tp:taxon-name-part></tp:taxon-name>, <tp:taxon-name><tp:taxon-name-part taxon-name-part-type="tribe">Lebiini</tp:taxon-name-part></tp:taxon-name>)</article-title><source>Zookeys</source><day>13</day><month>12</month><year>2018</year><volume>2018</volume><issue>806</issue><fpage>87</fpage><lpage>120</lpage><pub-id pub-id-type="doi">10.3897/zookeys.806.30051</pub-id></mixed-citation></tp:treatment-meta><tp:nomenclature><label>[2]</label><tp:taxon-name>
              <tp:taxon-name-part taxon-name-part-type="genus" reg="Calleida">Calleida</tp:taxon-name-part>
              <tp:taxon-name-part taxon-name-part-type="species" reg="piligera">piligera</tp:taxon-name-part>
              <object-id xmlns:xlink="http://www.w3.org/1999/xlink" content-type="zoobank" xlink:type="simple">http://zoobank.org/DB98BF02-9165-4B11-A8B9-CCE0E9420930</object-id>
            </tp:taxon-name><tp:taxon-authority>Shi &amp; Casale</tp:taxon-authority><tp:taxon-status xmlns:xlink="http://www.w3.org/1999/xlink" xlink:type="simple">sp. n.</tp:taxon-status><xref ref-type="fig" rid="F3">Figs 9–18</xref><xref ref-type="fig" rid="F2">, Map 1</xref><!--PageBreak--><!--PageBreak--></tp:nomenclature><tp:treatment-sec sec-type="type locality" id="SECID0EGLAG"><title>Type locality.</title><p>Taiwan, Taoyuan county, Siling (<named-content xmlns:xlink="http://www.w3.org/1999/xlink" content-type="dwc:verbatimCoordinates" xlink:type="simple"><named-content content-type="geo-json" specific-use="{&#34;type&#34;:&#34;Point&#34;,&#34;coordinates&#34;:[121.420000,24.650000]}" id="NCID0EPLAG" xlink:type="simple">24.65N, 121.42E</named-content></named-content>, 1100 m).</p></tp:treatment-sec><tp:treatment-sec sec-type="type material" id="SECID0EULAG"><title>Type materials.</title><p><bold>Holotype</bold>, male, “Taiwan, Taoyuan, Fuhsing, Siling; leg. Changchin Chen, 1995.V.28, C.C.C.C.” (<abbrev xmlns:xlink="http://www.w3.org/1999/xlink" xlink:title="National Museum of Natural Science, Taibei, China" id="ABBRID0E3LAG" xlink:type="simple">NMNST</abbrev>, Fig. <xref ref-type="fig" rid="F3">9</xref>). <bold>Paratypes</bold> (a total of 23 specimens): <bold>Taiwan</bold>: 2 males, 1 female, same data as holotype (<abbrev xmlns:xlink="http://www.w3.org/1999/xlink" xlink:title="Collection of Achille Casale, Torino, Italy" id="ABBRID0EIMAG" xlink:type="simple">CCA</abbrev>, <abbrev xmlns:xlink="http://www.w3.org/1999/xlink" xlink:title="Collection of Changchin Chen, Tianjin, China" id="ABBRID0EMMAG" xlink:type="simple">CCCC</abbrev>). 1 male, 1 female, “Taiwan, Nantou, Ren’ai, Sungkang, 2000 m, leg. Chinchi Lo, 1995.VI.23” (<abbrev xmlns:xlink="http://www.w3.org/1999/xlink" xlink:title="Collection of Changchin Chen, Tianjin, China" id="ABBRID0EQMAG" xlink:type="simple">CCCC</abbrev>). 1 female, “Taiwan, Nantou, Ren’ai, Sungkang; 2000 m; leg. Chinchi Lo, 1995.VI.2” (<abbrev xmlns:xlink="http://www.w3.org/1999/xlink" xlink:title="Collection of Changchin Chen, Tianjin, China" id="ABBRID0EUMAG" xlink:type="simple">CCCC</abbrev>). 1 female, “Taiwan, Nantou, Ren’ai, Sungkang, leg. Changchin Chen, 1994.VIII.16”(<abbrev xmlns:xlink="http://www.w3.org/1999/xlink" xlink:title="Collection of Changchin Chen, Tianjin, China" id="ABBRID0EYMAG" xlink:type="simple">CCCC</abbrev>). 1 male, “Taiwan, Taitung, Hsiang Yang; leg. Wensin Lin; 2008.IV.26N” (<abbrev xmlns:xlink="http://www.w3.org/1999/xlink" xlink:title="Collection of Changchin Chen, Tianjin, China" id="ABBRID0E3MAG" xlink:type="simple">CCCC</abbrev>). 2 females, “Taiwan, Ilan, Tatung, Siyuan, leg. Changchin Chen, 1998.V.30”(<abbrev xmlns:xlink="http://www.w3.org/1999/xlink" xlink:title="Collection of Changchin Chen, Tianjin, China" id="ABBRID0EANAG" xlink:type="simple">CCCC</abbrev>). 1 female, “Taiwan, Hsinchu, Jianshi, leg. Changchin Chen, 1994.VI.11” (<abbrev xmlns:xlink="http://www.w3.org/1999/xlink" xlink:title="Collection of Changchin Chen, Tianjin, China" id="ABBRID0EENAG" xlink:type="simple">CCCC</abbrev>). 3 females, “Taiwan, Hualien, Sioulin, Bilyu Scared Tree, leg. Changchin Chen, 1995.V.2” (<abbrev xmlns:xlink="http://www.w3.org/1999/xlink" xlink:title="Collection of Achille Casale, Torino, Italy" id="ABBRID0EINAG" xlink:type="simple">CCA</abbrev>, <abbrev xmlns:xlink="http://www.w3.org/1999/xlink" xlink:title="Collection of Changchin Chen, Tianjin, China" id="ABBRID0EMNAG" xlink:type="simple">CCCC</abbrev>). <bold>Shaanxi</bold>: 1 male, “China, Shaanxi, Ningshan, Huoditang; <named-content xmlns:xlink="http://www.w3.org/1999/xlink" content-type="dwc:verbatimCoordinates" xlink:type="simple"><named-content content-type="geo-json" specific-use="{&#34;type&#34;:&#34;Point&#34;,&#34;coordinates&#34;:[108.447470,33.433680]}" id="NCID0EVNAG" xlink:type="simple">33.43368N, 108.44747E</named-content></named-content>”, “1538m, 2007.VI.2, beating, leg. Shi Hongliang” (<named-content xmlns:xlink="http://www.w3.org/1999/xlink" content-type="dwc:institutional_code" xlink:type="simple">IZAS</named-content>). <bold>Shanghai</bold>: 1 female “Shanghai”, “Coll. Armitage”, “Museum Paris Coll. R. Oberthür, 1952” (<abbrev xmlns:xlink="http://www.w3.org/1999/xlink" xlink:title="Muséum National d’Histoire Naturelle, Paris, France" id="ABBRID0EAOAG" xlink:type="simple">MNHN</abbrev>). <bold>Guangdong</bold>: 1 male, “Guangdong, Shimentai N.R. leg. Tian M.Y” (<abbrev xmlns:xlink="http://www.w3.org/1999/xlink" xlink:title="South China Agriculture University, Guangzhou, China" id="ABBRID0EGOAG" xlink:type="simple">SCAU</abbrev>). 1 female “Guangdong” (<abbrev xmlns:xlink="http://www.w3.org/1999/xlink" xlink:title="Collection of Achille Casale, Torino, Italy" id="ABBRID0EKOAG" xlink:type="simple">CCA</abbrev>). <bold>Guangxi</bold>: 1 male, “Guangxi, Tianlin, Cenwanglaoshan; 1200–1300 m; 2002.V.28, leg. Yang Xiujuan” (<abbrev xmlns:xlink="http://www.w3.org/1999/xlink" xlink:title="Museum of Hebei University, Baoding, China" id="ABBRID0EQOAG" xlink:type="simple">HBUM</abbrev>). <bold>Guizhou</bold>: 1 female, “Guizhou, Fanjingshan, Heiwanhe; 1200 m; 2002.VI.4; leg. Song Qiongzhang” (<named-content xmlns:xlink="http://www.w3.org/1999/xlink" content-type="dwc:institutional_code" xlink:type="simple">IZAS</named-content>). 1 male, “Guizhou, Fanjingshan, <named-content xmlns:xlink="http://www.w3.org/1999/xlink" content-type="dwc:verbatimCoordinates" xlink:type="simple"><named-content content-type="geo-json" specific-use="{&#34;type&#34;:&#34;Point&#34;,&#34;coordinates&#34;:[109.180433,28.499367]}" id="NCID0E4OAG" xlink:type="simple">N27°89.962’, E108°70.826</named-content></named-content>’; 1500–2000 m;”, “2008.VII.3, light trap; leg. Li Yu, B08L9135” (<abbrev xmlns:xlink="http://www.w3.org/1999/xlink" xlink:title="Collection of Changchin Chen, Tianjin, China" id="ABBRID0ECPAG" xlink:type="simple">CCCC</abbrev>). <bold>Sichuan</bold>: 1 male “China, Sichuan, Qingchenghou Shan 70 km NW Chengdu 1500 m 6.–13.VIII.2010 S. Murzin” (<named-content xmlns:xlink="http://www.w3.org/1999/xlink" content-type="dwc:institutional_code" xlink:type="simple">ZSM</named-content>). 1 female, “West Sichuan Gongga Shan (Moxi env.) 3000 m 22.V–10.VI.1993 leg. V. Beneš” (<abbrev xmlns:xlink="http://www.w3.org/1999/xlink" xlink:title="Collection of Peter Bulirsch, Prague, Czech Republic" id="ABBRID0EMPAG" xlink:type="simple">CPB</abbrev>).</p><fig id="F3" position="float" orientation="portrait"><label>Figures 9–18.</label><caption><p><italic><tp:taxon-name><tp:taxon-name-part taxon-name-part-type="genus" reg="Calleida">Calleida</tp:taxon-name-part><tp:taxon-name-part taxon-name-part-type="species" reg="piligera">piligera</tp:taxon-name-part></tp:taxon-name></italic> sp. n. <bold>9</bold> Habitus and labels of holotype (male, Taiwan, <abbrev xmlns:xlink="http://www.w3.org/1999/xlink" xlink:title="National Museum of Natural Science, Taibei, China" id="ABBRID0EFQAG" xlink:type="simple">NMNST</abbrev>) <bold>10</bold> Habitus (female paratype, Taiwan, <named-content xmlns:xlink="http://www.w3.org/1999/xlink" content-type="dwc:institutional_code" xlink:type="simple">IZAS</named-content>) <bold>11</bold> Habitus (female paratype, Taiwan, <named-content xmlns:xlink="http://www.w3.org/1999/xlink" content-type="dwc:institutional_code" xlink:type="simple">IZAS</named-content>) <bold>12</bold> Female reproductive tract (paratype, Taiwan, <named-content xmlns:xlink="http://www.w3.org/1999/xlink" content-type="dwc:institutional_code" xlink:type="simple">IZAS</named-content>) <bold>13</bold> Female sternite VII (paratype, Taiwan, <named-content xmlns:xlink="http://www.w3.org/1999/xlink" content-type="dwc:institutional_code" xlink:type="simple">IZAS</named-content>) <bold>14</bold> Gonocoxa (paratype, Taiwan, <named-content xmlns:xlink="http://www.w3.org/1999/xlink" content-type="dwc:institutional_code" xlink:type="simple">IZAS</named-content>) <bold>15</bold> Gonocoxite II (paratype, Taiwan, <named-content xmlns:xlink="http://www.w3.org/1999/xlink" content-type="dwc:institutional_code" xlink:type="simple">IZAS</named-content>) <bold>16</bold> Median lobe of aedeagus, right-lateral, ventral, left-lateral, and dorsal views (holotype) <bold>17</bold> Left and right parameres of aedeagus (holotype) <bold>18</bold> Male sternite IX (holotype). Scale bars: 2.0 mm (<bold>9–11</bold>), 0.5 mm (<bold>12, 13, 16, 18</bold>), 0.2 mm (<bold>14, 17</bold>), 0.1 mm (<bold>15</bold>).</p></caption><graphic xmlns:xlink="http://www.w3.org/1999/xlink" xlink:href="zookeys-806-087-g003.jpg" position="float" orientation="portrait" xlink:type="simple" id="oo_249598.jpg"/></fig></tp:treatment-sec><tp:treatment-sec sec-type="Specific epithet" id="SECID0EASAG"><title>Specific epithet.</title><p>In Latin, <italic>piliger</italic> means setose. The specific name is referred to the remarkable high number of setae on the abdominal sternite VII in both sexes.</p></tp:treatment-sec><tp:treatment-sec sec-type="diagnosis" id="SECID0EISAG"><title>Diagnosis.</title><p>With the character states of the <italic><tp:taxon-name><tp:taxon-name-part taxon-name-part-type="genus" reg="Calleida">Calleida</tp:taxon-name-part><tp:taxon-name-part taxon-name-part-type="species" reg="discoidalis">discoidalis</tp:taxon-name-part></tp:taxon-name></italic> species group, but differing from all other known species by the combination of: (1) elytra uniformly metallic green or cupreous green, without discal patch; (2) head and pronotum brownish, without metallic lustre; (3) abdominal sternite VII with eight or more setae in both males and females; (4) pronotum only with a few fine punctures along the median furrow.</p><p>Compared with <italic><tp:taxon-name><tp:taxon-name-part taxon-name-part-type="genus" reg="Calleida">Calleida</tp:taxon-name-part><tp:taxon-name-part taxon-name-part-type="species" reg="fukiensis">fukiensis</tp:taxon-name-part></tp:taxon-name></italic>, the new species differs by the complete elytral basal ridge that reaches the parascutellar stria, the much higher number of setae on abdominal sternite VII, and the different body colour.</p><p>In this species group, the new species is somewhat similar to <italic><tp:taxon-name><tp:taxon-name-part taxon-name-part-type="genus" reg="Calleida">C.</tp:taxon-name-part><tp:taxon-name-part taxon-name-part-type="species" reg="yunnanensis">yunnanensis</tp:taxon-name-part></tp:taxon-name></italic> sp. n., but differs from that species by the elytra lacking any trace of discal reddish patch, and males with more than eight setae on the terminal ventrite. Amongst the other <italic><tp:taxon-name><tp:taxon-name-part taxon-name-part-type="genus" reg="Calleida">Calleida</tp:taxon-name-part></tp:taxon-name></italic> species of China, the new species is similar to <italic><tp:taxon-name><tp:taxon-name-part taxon-name-part-type="genus" reg="Calleida">C.</tp:taxon-name-part><tp:taxon-name-part taxon-name-part-type="species" reg="klapperichi">klapperichi</tp:taxon-name-part></tp:taxon-name></italic> Jedlička, 1963 in general appearance, but can be readily distinguished by the number of setae on abdominal sternite VII.</p><!--PageBreak--></tp:treatment-sec><tp:treatment-sec sec-type="description" id="SECID0EGUAG"><title>Description.</title><p><italic>General features</italic> as in Figs <xref ref-type="fig" rid="F3">10</xref>, <xref ref-type="fig" rid="F3">11</xref>. Medium-sized: L = 9.5–11.0 mm.</p><p><italic>Colour</italic>: Head dark brown, mouth part and antennae yellowish brown; pronotum dark brown, with lateral expansions yellowish; scutellum reddish brown; elytra uniformly metallic green, usually with cupreous reflection, without reddish discal patch; elytral suture and lateral margins yellowish brown; epipleura yellowish brown; ventral side and legs yellowish brown, femora darkened in some specimens.</p><p><italic>Lustre and microsculpture</italic>: Head without microsculpture; pronotum mostly without distinct microsculpture, except some fine transverse meshes near the discal transverse wrinkles, and faint isodiametric meshes on the middle part of the basal area; elytra with distinct microsculpture in an isodiametric mesh.</p><p><italic>Head</italic>: Moderately convex; frons with a few very fine punctures and oblique wrinkles laterally, distinct or very faint; supraorbital furrows deep, extended to the level of posterior edge of eyes; temporae not swollen, gradually narrowed towards the neck; genae shorter than the half length of eyes; antennae reaching the basal fifth of elytra; terminal labial palpomere strongly securiform with truncate apex in males, only slightly expanded in female; mentum lateral lobes with outer margins slightly arcuate, inner margins oblique, mentum tooth near triangular, rounded at apex, with two short setae inserted in middle part of the tooth.</p><p><italic>Pronotum</italic>: Transverse (ratio <abbrev xmlns:xlink="http://www.w3.org/1999/xlink" xlink:title="maximum width of pronotum" id="ABBRID0EGVAG" xlink:type="simple">PW</abbrev>/<abbrev xmlns:xlink="http://www.w3.org/1999/xlink" xlink:title="length of pronotum" id="ABBRID0EKVAG" xlink:type="simple">PL</abbrev> = 1.19–1.28), with its maximum width at about the anterior third; lateral margins gradually arcuate near the middle, straight or slightly sinuate before the posterior angles which are obtusely rounded; lateral expansions widened, explanate in front; disc slightly convex, with distinct transverse wrinkles and with a few fine punctures along only the median furrow; median furrow distinct, but interrupted before both the anterior and posterior margins.</p><p><italic>Elytra</italic>: Elongate (ratio <abbrev xmlns:xlink="http://www.w3.org/1999/xlink" xlink:title="length of elytra" id="ABBRID0ESVAG" xlink:type="simple">EL</abbrev>/<abbrev xmlns:xlink="http://www.w3.org/1999/xlink" xlink:title="maximum width of elytra" id="ABBRID0EWVAG" xlink:type="simple">EW</abbrev> = 1.65–1.75), with basal border complete, reaching the parascutellar stria; striae distinct, finely punctate, the punctures gradually weakened in the apical part; intervals slightly convex, finely and sparsely punctate; intervals without additional setigerous pores; third to fifth intervals slightly depressed at the basal fourth; eighth interval slightly tumid at apex; umbilicate series of 15–16 pores along eighth stria; apical truncation slightly concave; lateral margins distinctly thickened at the outer apical angles, which are obtusely rounded.</p><p><italic>Ventral side</italic>: Prosternum, lateral area of metasternum, and metepisterna with fine pubescence; abdominal sternites with dense and long accessory setae; abdominal sternite VII with 8–12 setae in both male and female (four to six on each side) (Fig. <xref ref-type="fig" rid="F3">13</xref>), usually not regularly arranged in a row; apical margin of abdominal sternite VII distinctly notched in male, straight or slightly emarginate in female.</p><p><italic>Male genitalia</italic> (Figs <xref ref-type="fig" rid="F3">16–18</xref>): Median lobe bent, pleuropic left; in ventral aspect middle portion strongly widened, right lateral margin strongly sinuate; apical lamella flat, a little shorter than basal width, fully rounded at apex. Endophallus with two chitinized copulatory pieces close to left lateral margin of the median lobe, their apex adjacent to the base of the apical orifice, close to each other at base, V-shaped, the ventral one sinuate and acerate, the dorsal one a little wider. Left paramere dorsally depressed, about 1.5 times as long as wide; right paramere not emarginate.</p><!--PageBreak--><p><italic>Female genitalia</italic> (reproductive tract Fig. <xref ref-type="fig" rid="F3">12</xref> and gonocoxa Figs <xref ref-type="fig" rid="F3">14</xref>, <xref ref-type="fig" rid="F3">15</xref>): Spermatheca digitiform, twice longer than the pedicel, surface not whorled, base with an evident basal sclerotized plate (annulus receptaculi); spermathecal pedicel with basal part a little expanded, apical part slender; spermathecal gland duct laterally inserted at the basal surface of the plate, very long and slender, a little longer than spermatheca; <!--PageBreak-->glandular area slightly incrassate, a little shorter than gland duct, base with very small atrium. Gonocoxite I moderately wide, with microsculpture; gonocoxite II subulate, apex sharp, length about three times as basal width; inner margin with several setae, extending from the basal third to apex, outer margin only slightly setose in the apical third; both outer and inner margins straight; apical margin with membranous extension and short setae.</p></tp:treatment-sec><tp:treatment-sec sec-type="distribution" id="SECID0E4WAG"><title>Geographical distribution and habitat.</title><p>Widely distributed in several provinces of south China: Taiwan, Shaanxi, Shanghai, Guangdong, Guangxi, Guizhou and Sichuan (Map <xref ref-type="fig" rid="F2">1</xref>). Common at mid-high elevations (ca 2000m) in Taiwan, but apparently rare in Chinese continental provinces. This species was mainly found in evergreen broad-leaf forest. Some specimens were collected by beating from vegetation or in light trap.</p></tp:treatment-sec><tp:treatment-sec sec-type="remarks" id="SECID0EHXAG"><title>Remarks.</title><p>From many important morphological aspects, <italic><tp:taxon-name><tp:taxon-name-part taxon-name-part-type="genus" reg="Calleida">C.</tp:taxon-name-part><tp:taxon-name-part taxon-name-part-type="species" reg="piligera">piligera</tp:taxon-name-part></tp:taxon-name></italic> sp. n. is very peculiar in the <italic><tp:taxon-name><tp:taxon-name-part taxon-name-part-type="genus" reg="Calleida">C.</tp:taxon-name-part><tp:taxon-name-part taxon-name-part-type="species" reg="discoidalis">discoidalis</tp:taxon-name-part></tp:taxon-name></italic> species group: (1) the base of spermatheca has an evident annulus receptaculi, surface not whorled; in contrast spermatheca is without such structure and surface more or less whorled in all other known species; (2) terminal ventrite with four or more setae on each side in males; in contrast usually with two (exceptionally three) setae on each side in males for all other known species; and (3) gonocoxite II subulate, apex narrowed and sharp in contrast to gonocoxite II with apex more or less oblique truncated in all other known species. The similarities of spermatheca lead us to hypothesize a relationship of the new species to the <italic><tp:taxon-name><tp:taxon-name-part taxon-name-part-type="genus" reg="Calleida">C.</tp:taxon-name-part><tp:taxon-name-part taxon-name-part-type="species" reg="terminata">terminata</tp:taxon-name-part></tp:taxon-name></italic> species group, in which all known species have spermatheca with annulus receptaculi and without whorled surface (<xref ref-type="bibr" rid="B2">Casale and Shi 2018</xref>: figs 55, 60). But, in several other aspects, such as shape of the male genitalia, setation on the terminal ventrite, and shape of elytral apical outer angles, the new species does not accord with the <italic><tp:taxon-name><tp:taxon-name-part taxon-name-part-type="genus" reg="Calleida">C.</tp:taxon-name-part><tp:taxon-name-part taxon-name-part-type="species" reg="terminata">terminata</tp:taxon-name-part></tp:taxon-name></italic> group at all. As discussed above, the <italic><tp:taxon-name><tp:taxon-name-part taxon-name-part-type="genus" reg="Calleida">C.</tp:taxon-name-part><tp:taxon-name-part taxon-name-part-type="species" reg="discoidalis">discoidalis</tp:taxon-name-part></tp:taxon-name></italic> group is probably not monophyletic. As we just erected it as a group of convenience to accommodate species with similar multiple setation of the abdominal sternite VII and male genitalia character, the question of species relationship must await a future answer.</p><p>In most specimens, the elytra are metallic green, with distinct cupreous reflection (Figs <xref ref-type="fig" rid="F3">9</xref>, <xref ref-type="fig" rid="F3">10</xref>), but in two females from Songgang (Taiwan: Nantou), the elytra are vivid green, without cupreous reflection (Fig. <xref ref-type="fig" rid="F3">11</xref>).</p></tp:treatment-sec><tp:treatment-sec><!--Section generated to contain objects referenced in tp:taxon-treatment.--><fig id="F2" position="float" orientation="portrait"><label>Map 1.</label><caption><p>Distributions for species in the <italic><tp:taxon-name><tp:taxon-name-part taxon-name-part-type="genus" reg="Calleida">C.</tp:taxon-name-part><tp:taxon-name-part taxon-name-part-type="species" reg="discoidalis">discoidalis</tp:taxon-name-part></tp:taxon-name></italic> group: <italic><tp:taxon-name><tp:taxon-name-part taxon-name-part-type="genus" reg="Calleida">C.</tp:taxon-name-part><tp:taxon-name-part taxon-name-part-type="species" reg="fukiensis">fukiensis</tp:taxon-name-part></tp:taxon-name></italic> Jedlička (blue); <italic><tp:taxon-name><tp:taxon-name-part taxon-name-part-type="genus" reg="Calleida">C.</tp:taxon-name-part><tp:taxon-name-part taxon-name-part-type="species" reg="piligera">piligera</tp:taxon-name-part></tp:taxon-name></italic> sp. n. (red).</p></caption><graphic xmlns:xlink="http://www.w3.org/1999/xlink" xlink:href="zookeys-806-087-g002.jpg" position="float" orientation="portrait" xlink:type="simple" id="oo_249597.jpg"/></fig></tp:treatment-sec><ref-list><ref id="B2"><mixed-citation xmlns:xlink="http://www.w3.org/1999/xlink" xlink:type="simple"><person-group><name name-style="western"><surname>Casale</surname><given-names>A</given-names></name><name name-style="western"><surname>Shi</surname><given-names>HL</given-names></name></person-group> (<year>2018</year>) <article-title>Revision of the Oriental species of <italic><tp:taxon-name><tp:taxon-name-part taxon-name-part-type="genus">Calleida</tp:taxon-name-part></tp:taxon-name></italic> Latreille (sensu lato). Part 1: introduction, groups of species, and species of six species groups (<tp:taxon-name><tp:taxon-name-part taxon-name-part-type="order">Coleoptera</tp:taxon-name-part></tp:taxon-name>: <tp:taxon-name><tp:taxon-name-part taxon-name-part-type="family">Carabidae</tp:taxon-name-part></tp:taxon-name>: <tp:taxon-name><tp:taxon-name-part taxon-name-part-type="tribe">Lebiini</tp:taxon-name-part></tp:taxon-name>).</article-title><source>Zootaxa</source><volume>4442</volume>(<issue>1</issue>): <fpage>1</fpage>–<lpage>42</lpage>. <ext-link xlink:type="simple" ext-link-type="doi" xlink:href="10.11646/zootaxa.4442.1.1">https://doi.org/10.11646/zootaxa.4442.1.1</ext-link></mixed-citation></ref></ref-list></tp:taxon-treatment>
