# Supplementary material for: Revision of the Oriental species of Calleida Latreille (sensu lato). Part 2: the C.discoidalis species group (Coleoptera, Carabidae, Lebiini)
Source: Zookeys. 2018 Dec 13;(806):87–120. doi: 10.3897/zookeys.806.30051 (PMC6302076; doi:10.3897/zookeys.806.30051)
Supplement: XML Treatment for Calleida cochinchinae [file zookeys.806.30051-treatment3.xml]

<!DOCTYPE tp:taxon-treatment
  PUBLIC "-//TaxonX//DTD Taxonomic Treatment Publishing DTD v0 20100105//EN" "tax-treatment-NSO.dtd">
<tp:taxon-treatment xmlns:tp="http://www.plazi.org/taxpub"><tp:treatment-meta><kwd-group><label>Taxon classification</label><kwd><named-content xmlns:xlink="http://www.w3.org/1999/xlink" content-type="kingdom">Animalia</named-content></kwd><kwd><named-content xmlns:xlink="http://www.w3.org/1999/xlink" content-type="order">Coleoptera</named-content></kwd><kwd><named-content xmlns:xlink="http://www.w3.org/1999/xlink" content-type="family">Carabidae</named-content></kwd></kwd-group><mixed-citation publication-type="journal"><person-group><name><surname>Shi</surname><given-names>Hongliang</given-names></name><name><surname>Casale</surname><given-names>Achille</given-names></name></person-group><article-title>Revision of the Oriental species of <italic><tp:taxon-name><tp:taxon-name-part taxon-name-part-type="genus" reg="Calleida">Calleida</tp:taxon-name-part></tp:taxon-name></italic> Latreille (<italic>sensu lato</italic>). Part 2: the <italic><tp:taxon-name><tp:taxon-name-part taxon-name-part-type="genus" reg="Calleida">C.</tp:taxon-name-part><tp:taxon-name-part taxon-name-part-type="species" reg="discoidalis">discoidalis</tp:taxon-name-part></tp:taxon-name></italic> species group (<tp:taxon-name><tp:taxon-name-part taxon-name-part-type="order">Coleoptera</tp:taxon-name-part></tp:taxon-name>, <tp:taxon-name><tp:taxon-name-part taxon-name-part-type="family">Carabidae</tp:taxon-name-part></tp:taxon-name>, <tp:taxon-name><tp:taxon-name-part taxon-name-part-type="tribe">Lebiini</tp:taxon-name-part></tp:taxon-name>)</article-title><source>Zookeys</source><day>13</day><month>12</month><year>2018</year><volume>2018</volume><issue>806</issue><fpage>87</fpage><lpage>120</lpage><pub-id pub-id-type="doi">10.3897/zookeys.806.30051</pub-id></mixed-citation></tp:treatment-meta><tp:nomenclature><label>[3]</label><tp:taxon-name>
              <tp:taxon-name-part taxon-name-part-type="genus" reg="Calleida">Calleida</tp:taxon-name-part>
              <tp:taxon-name-part taxon-name-part-type="species" reg="cochinchinae">cochinchinae</tp:taxon-name-part>
              <object-id xmlns:xlink="http://www.w3.org/1999/xlink" content-type="zoobank" xlink:type="simple">http://zoobank.org/D4CD66E9-39FF-4DE6-BFE6-CA1C3448DF5B</object-id>
            </tp:taxon-name><tp:taxon-authority>Casale &amp; Shi</tp:taxon-authority><tp:taxon-status xmlns:xlink="http://www.w3.org/1999/xlink" xlink:type="simple">sp. n.</tp:taxon-status><xref ref-type="fig" rid="F4">Figs 19–21</xref><xref ref-type="fig" rid="F5">, Map 2</xref></tp:nomenclature><tp:treatment-sec sec-type="type locality" id="SECID0EI2AG"><title>Type locality.</title><p>S. Vietnam: “Cochinchina”.</p></tp:treatment-sec><tp:treatment-sec sec-type="type material" id="SECID0EN2AG"><title>Type material.</title><p><bold>Holotype</bold>, female, “MUSEUM PARIS Cochinchine, Baudouin d’Aulne 1897”, “<tp:taxon-name><tp:taxon-name-part taxon-name-part-type="genus" reg="Calleida">Calleida</tp:taxon-name-part></tp:taxon-name> cochinchine” (<abbrev xmlns:xlink="http://www.w3.org/1999/xlink" xlink:title="Muséum National d’Histoire Naturelle, Paris, France" id="ABBRID0E22AG" xlink:type="simple">MNHN</abbrev>, Fig. <xref ref-type="fig" rid="F4">19</xref>).</p><fig id="F4" position="float" orientation="portrait"><label>Figures 19–21.</label><caption><p><italic><tp:taxon-name><tp:taxon-name-part taxon-name-part-type="genus" reg="Calleida">Calleida</tp:taxon-name-part><tp:taxon-name-part taxon-name-part-type="species" reg="cochinchinae">cochinchinae</tp:taxon-name-part></tp:taxon-name></italic> sp. n. <bold>19</bold> Habitus and labels of holotype (female, Cochinchine, <abbrev xmlns:xlink="http://www.w3.org/1999/xlink" xlink:title="Muséum National d’Histoire Naturelle, Paris, France" id="ABBRID0EY3AG" xlink:type="simple">MNHN</abbrev>) <bold>20</bold> Gonocoxite II (holotype) <bold>21</bold> Female reproductive tract (holotype). Scale bars: 2.0 mm (<bold>19</bold>), 0.2 mm (<bold>20</bold>), 0.5 mm (<bold>21</bold>).</p></caption><graphic xmlns:xlink="http://www.w3.org/1999/xlink" xlink:href="zookeys-806-087-g004.jpg" position="float" orientation="portrait" xlink:type="simple" id="oo_249599.jpg"/></fig></tp:treatment-sec><tp:treatment-sec sec-type="Specific epithet" id="SECID0EL4AG"><title>Specific epithet.</title><p>The name is derived from the former name of the southern province of Vietnam of the former French empire (1862–1954), as indicated in the original label of the holotype.</p></tp:treatment-sec><tp:treatment-sec sec-type="diagnosis" id="SECID0EQ4AG"><title>Diagnosis.</title><p>This brilliant new species is distinct amongst all Asiatic <italic><tp:taxon-name><tp:taxon-name-part taxon-name-part-type="genus" reg="Calleida">Calleida</tp:taxon-name-part></tp:taxon-name></italic> species for: (1) abdominal sternite VII with five setae on each side in females (males unknown); (2) head, pronotum and ventral side uniformly metallic green, with marked cupreous reflection; (3) elytra rather elongate; (4) elytral apical margin strongly concave, with margins thickened at the outer apical angles but not angulate. <italic><tp:taxon-name><tp:taxon-name-part taxon-name-part-type="genus" reg="Calleida">C.</tp:taxon-name-part><tp:taxon-name-part taxon-name-part-type="species" reg="cochinchinae">cochinchinae</tp:taxon-name-part></tp:taxon-name></italic> can be easily distinguished from all other species in the <italic><tp:taxon-name><tp:taxon-name-part taxon-name-part-type="genus" reg="Calleida">C.</tp:taxon-name-part><tp:taxon-name-part taxon-name-part-type="species" reg="discoidalis">discoidalis</tp:taxon-name-part></tp:taxon-name></italic> species group by its special coloration, but might be confused with <italic><tp:taxon-name><tp:taxon-name-part taxon-name-part-type="genus" reg="Calleida">C.</tp:taxon-name-part><tp:taxon-name-part taxon-name-part-type="species" reg="viet">viet</tp:taxon-name-part></tp:taxon-name></italic> Casale &amp; Shi, also from South Vietnam, which has similar completely metallic greenish dorsal surface. Different from that species, the new species has a more elongate shape (<abbrev xmlns:xlink="http://www.w3.org/1999/xlink" xlink:title="length of elytra" id="ABBRID0E55AG" xlink:type="simple">EL</abbrev>/<abbrev xmlns:xlink="http://www.w3.org/1999/xlink" xlink:title="maximum width of elytra" id="ABBRID0EC6AG" xlink:type="simple">EW</abbrev> = 1.84, contrasting to 1.68 in <italic><tp:taxon-name><tp:taxon-name-part taxon-name-part-type="genus" reg="Calleida">C.</tp:taxon-name-part><tp:taxon-name-part taxon-name-part-type="species" reg="viet">viet</tp:taxon-name-part></tp:taxon-name></italic>), less prominent elytral outer apical angles, and multisetose abdominal sternite VII (males unknown, but supposed multisetose also).</p></tp:treatment-sec><tp:treatment-sec sec-type="description" id="SECID0ER6AG"><title>Description.</title><p><italic>General features</italic> as in Fig. <xref ref-type="fig" rid="F4">19</xref>. Medium to large- sized: L = 12.0 mm (female holotype). Body elongate and slender, dorsal and ventral side completely metallic.</p><p><italic>Colour</italic>: Head, pronotum, elytra (epipleura included), and ventral side uniformly metallic green with marked cupreous reflection, more evident at the elytral base and apex; clypeus and labrum blackish, palpomeres dark brownish with yellowish apex for the terminal segments; antennae and legs reddish yellow; legs with faint metallic green reflection; apex of femora, and all tarsomeres dark brownish.</p><p><italic>Lustre and microsculpture</italic>: Dorsal surface rather shiny and polished; head and pronotum with vanished microsculpture; elytra with faint but distinct microsculpture in isodiametric meshes.</p><p><italic>Head</italic>: Slightly convex, almost impunctate; frons with very faint transverse wrinkles at sides; supraorbital furrows moderately deep, vanished anteriorly to the half of the inner edge of eyes; temporae barely swollen, narrowed towards the neck; genae short, as long as the half length of eyes. Antennae short, only slightly exceeding the humeral angles of elytra. Terminal labial palpomere markedly dilated in females (probably securiform in males); mentum lateral lobes with outer margins straight, the inner margins oblique; mentum tooth obtusely truncate at apex, with two short setae inserted at the middle part of tooth.</p><p><italic>Pronotum</italic>: Roundish-cordate (ratio <abbrev xmlns:xlink="http://www.w3.org/1999/xlink" xlink:title="maximum width of pronotum" id="ABBRID0ENABG" xlink:type="simple">PW</abbrev>/<abbrev xmlns:xlink="http://www.w3.org/1999/xlink" xlink:title="length of pronotum" id="ABBRID0ERABG" xlink:type="simple">PL</abbrev> = 1.14), with its maximum width at about the anterior third; lateral expansions moderately wide; lateral margins reflexed and arcuate at the middle, distinctly sinuate before the posterior angles which are obtuse, not pointed at apex. Disc slightly convex, with deep transverse wrinkles and with a few punctures along the median furrow; median furrow deep, widened at base and reaching the posterior margin.</p><p><italic>Elytra</italic>: Elongate (ratio <abbrev xmlns:xlink="http://www.w3.org/1999/xlink" xlink:title="length of elytra" id="ABBRID0EZABG" xlink:type="simple">EL</abbrev>/<abbrev xmlns:xlink="http://www.w3.org/1999/xlink" xlink:title="maximum width of elytra" id="ABBRID0E4ABG" xlink:type="simple">EW</abbrev> = 1.84), with basal ridge complete, extended to the parascutellar stria; striae deep, finely punctate; intervals flat, very finely and sparsely punctate; intervals 7–8 moderately tumid at apex; umbilicate series of 13 (right elytron) to 15 (left elytron) pores along the eighth stria; apical truncation oblique, markedly concave, margins thickened at outer apical angels, which are obtusely prominent, not angulate.</p><p><italic>Ventral side</italic>: Glabrous; in the female holotype, abdominal sternite VII with five setae on each side, apical margin almost straight, slightly excised at middle. Male sternum unknown.</p><!--PageBreak--><p><italic>Male genitalia</italic>: Unknown.</p><p><italic>Female genitalia</italic> (reproductive tract Fig. <xref ref-type="fig" rid="F4">21</xref> and gonocoxa Fig. <xref ref-type="fig" rid="F4">20</xref>): Spermatheca slightly dilated to apex, a little longer than the pedicel, base without projection; surface distinctly whorled; spermathecal pedicel markedly dilated at the basal two thirds, slender in the apical third; spermathecal gland duct laterally inserted, rest portion not examined (damaged in the only available individual). Gonocoxite I wide; gonocoxite II subulate, elongate, a little narrowed to apex, about four times as long as wide at base; inner margin setose in the apical fourth; both outer and inner margins straight; apex obliquely truncate, with membranous setose extension.</p></tp:treatment-sec><tp:treatment-sec sec-type="distribution" id="SECID0EWBBG"><title>Geographical distribution and habitat.</title><p>Only known from the single holotype female from Vietnam: “Cochinchina”, without further information on the type locality in the label (Fig. <xref ref-type="fig" rid="F4">19</xref> and Map <xref ref-type="fig" rid="F5">2</xref>). No data are available on the habitat, which should be located in tropical forests of the region.</p><fig id="F5" position="float" orientation="portrait"><label>Map 2.</label><caption><p>Distributions for species in the <italic><tp:taxon-name><tp:taxon-name-part taxon-name-part-type="genus" reg="Calleida">C.</tp:taxon-name-part><tp:taxon-name-part taxon-name-part-type="species" reg="discoidalis">discoidalis</tp:taxon-name-part></tp:taxon-name></italic> group: <italic><tp:taxon-name><tp:taxon-name-part taxon-name-part-type="genus" reg="Calleida">C.</tp:taxon-name-part><tp:taxon-name-part taxon-name-part-type="species" reg="cochinchinae">cochinchinae</tp:taxon-name-part></tp:taxon-name></italic> sp. n. (magenta); <italic><tp:taxon-name><tp:taxon-name-part taxon-name-part-type="genus" reg="Calleida">C.</tp:taxon-name-part><tp:taxon-name-part taxon-name-part-type="species" reg="yunnanensis">yunnanensis</tp:taxon-name-part></tp:taxon-name></italic> sp. n. (green); <italic><tp:taxon-name><tp:taxon-name-part taxon-name-part-type="genus" reg="Calleida">C.</tp:taxon-name-part><tp:taxon-name-part taxon-name-part-type="species" reg="discoidalis">discoidalis</tp:taxon-name-part></tp:taxon-name></italic> Heller (blue); <italic><tp:taxon-name><tp:taxon-name-part taxon-name-part-type="genus" reg="Calleida">C.</tp:taxon-name-part><tp:taxon-name-part taxon-name-part-type="species" reg="luzonensis">luzonensis</tp:taxon-name-part></tp:taxon-name></italic> sp. n. (red).</p></caption><graphic xmlns:xlink="http://www.w3.org/1999/xlink" xlink:href="zookeys-806-087-g005.jpg" position="float" orientation="portrait" xlink:type="simple" id="oo_249600.jpg"/></fig></tp:treatment-sec><tp:treatment-sec sec-type="remarks" id="SECID0EIEBG"><title>Remarks.</title><p>From the rather elongate habitus and peculiar female genital characters, <italic><tp:taxon-name><tp:taxon-name-part taxon-name-part-type="genus" reg="Calleida">C.</tp:taxon-name-part><tp:taxon-name-part taxon-name-part-type="species" reg="cochinchinae">cochinchinae</tp:taxon-name-part></tp:taxon-name></italic> sp. n. is different from all other known species in the <!--PageBreak--><italic><tp:taxon-name><tp:taxon-name-part taxon-name-part-type="genus" reg="Calleida">C.</tp:taxon-name-part><tp:taxon-name-part taxon-name-part-type="species" reg="discoidalis">discoidalis</tp:taxon-name-part></tp:taxon-name></italic> species group, but surprisingly accords with the <italic><tp:taxon-name><tp:taxon-name-part taxon-name-part-type="genus" reg="Calleida">C.</tp:taxon-name-part><tp:taxon-name-part taxon-name-part-type="species" reg="lativittis">lativittis</tp:taxon-name-part></tp:taxon-name></italic> species group. Amongst all examined species of Asiatic <italic><tp:taxon-name><tp:taxon-name-part taxon-name-part-type="genus" reg="Calleida">Calleida</tp:taxon-name-part></tp:taxon-name></italic>, only <italic><tp:taxon-name><tp:taxon-name-part taxon-name-part-type="genus" reg="Calleida">C.</tp:taxon-name-part><tp:taxon-name-part taxon-name-part-type="species" reg="cochinchinae">cochinchinae</tp:taxon-name-part></tp:taxon-name></italic> and species in the <italic><tp:taxon-name><tp:taxon-name-part taxon-name-part-type="genus" reg="Calleida">C.</tp:taxon-name-part><tp:taxon-name-part taxon-name-part-type="species" reg="lativittis">lativittis</tp:taxon-name-part></tp:taxon-name></italic> group (two species with female genitalia examined of three species of the group; <xref ref-type="bibr" rid="B2">Casale and Shi 2018</xref>) have the following character combinations of the female reproductive tract: spermatheca without basal projection or plate, and the spermathecal gland duct inserted on the lateral side of spermatheca. Thus, we inferred a relationship of the new species with the <italic><tp:taxon-name><tp:taxon-name-part taxon-name-part-type="genus" reg="Calleida">C.</tp:taxon-name-part><tp:taxon-name-part taxon-name-part-type="species" reg="lativittis">lativittis</tp:taxon-name-part></tp:taxon-name></italic> species group rather than to other species of the <italic><tp:taxon-name><tp:taxon-name-part taxon-name-part-type="genus" reg="Calleida">C.</tp:taxon-name-part><tp:taxon-name-part taxon-name-part-type="species" reg="discoidalis">discoidalis</tp:taxon-name-part></tp:taxon-name></italic> group, which was erected as a “group of convenience” to accommodate species with similar multisetose abdominal sternite VII. This relationship was also supported by our phylogenetic analysis (Fig. <xref ref-type="fig" rid="F9">43</xref>).</p></tp:treatment-sec><tp:treatment-sec><!--Section generated to contain objects referenced in tp:taxon-treatment.--><fig id="F9" position="float" orientation="portrait"><label>Figure 43.</label><caption><p>Cladogram of Asiatic <italic><tp:taxon-name><tp:taxon-name-part taxon-name-part-type="genus" reg="Calleida">Calleida</tp:taxon-name-part></tp:taxon-name></italic> species relationships obtained by the SW method with bootstrap values greater than 50%. Species group membership is shown in the right side. The polyphyletic <italic><tp:taxon-name><tp:taxon-name-part taxon-name-part-type="genus" reg="Calleida">C.</tp:taxon-name-part><tp:taxon-name-part taxon-name-part-type="species" reg="discoidalis">discoidalis</tp:taxon-name-part></tp:taxon-name></italic> species group is in blue.</p></caption><graphic xmlns:xlink="http://www.w3.org/1999/xlink" xlink:href="zookeys-806-087-g009.jpg" position="float" orientation="portrait" xlink:type="simple" id="oo_249604.jpg"/></fig></tp:treatment-sec><ref-list><ref id="B2"><mixed-citation xmlns:xlink="http://www.w3.org/1999/xlink" xlink:type="simple"><person-group><name name-style="western"><surname>Casale</surname><given-names>A</given-names></name><name name-style="western"><surname>Shi</surname><given-names>HL</given-names></name></person-group> (<year>2018</year>) <article-title>Revision of the Oriental species of <italic><tp:taxon-name><tp:taxon-name-part taxon-name-part-type="genus">Calleida</tp:taxon-name-part></tp:taxon-name></italic> Latreille (sensu lato). Part 1: introduction, groups of species, and species of six species groups (<tp:taxon-name><tp:taxon-name-part taxon-name-part-type="order">Coleoptera</tp:taxon-name-part></tp:taxon-name>: <tp:taxon-name><tp:taxon-name-part taxon-name-part-type="family">Carabidae</tp:taxon-name-part></tp:taxon-name>: <tp:taxon-name><tp:taxon-name-part taxon-name-part-type="tribe">Lebiini</tp:taxon-name-part></tp:taxon-name>).</article-title><source>Zootaxa</source><volume>4442</volume>(<issue>1</issue>): <fpage>1</fpage>–<lpage>42</lpage>. <ext-link xlink:type="simple" ext-link-type="doi" xlink:href="10.11646/zootaxa.4442.1.1">https://doi.org/10.11646/zootaxa.4442.1.1</ext-link></mixed-citation></ref></ref-list></tp:taxon-treatment>
