# Supplementary material for: Revision of the Oriental species of Calleida Latreille (sensu lato). Part 2: the C.discoidalis species group (Coleoptera, Carabidae, Lebiini)
Source: Zookeys. 2018 Dec 13;(806):87–120. doi: 10.3897/zookeys.806.30051 (PMC6302076; doi:10.3897/zookeys.806.30051)
Supplement: XML Treatment for Calleida yunnanensis [file zookeys.806.30051-treatment4.xml]

<!DOCTYPE tp:taxon-treatment
  PUBLIC "-//TaxonX//DTD Taxonomic Treatment Publishing DTD v0 20100105//EN" "tax-treatment-NSO.dtd">
<tp:taxon-treatment xmlns:tp="http://www.plazi.org/taxpub"><tp:treatment-meta><kwd-group><label>Taxon classification</label><kwd><named-content xmlns:xlink="http://www.w3.org/1999/xlink" content-type="kingdom">Animalia</named-content></kwd><kwd><named-content xmlns:xlink="http://www.w3.org/1999/xlink" content-type="order">Coleoptera</named-content></kwd><kwd><named-content xmlns:xlink="http://www.w3.org/1999/xlink" content-type="family">Carabidae</named-content></kwd></kwd-group><mixed-citation publication-type="journal"><person-group><name><surname>Shi</surname><given-names>Hongliang</given-names></name><name><surname>Casale</surname><given-names>Achille</given-names></name></person-group><article-title>Revision of the Oriental species of <italic><tp:taxon-name><tp:taxon-name-part taxon-name-part-type="genus" reg="Calleida">Calleida</tp:taxon-name-part></tp:taxon-name></italic> Latreille (<italic>sensu lato</italic>). Part 2: the <italic><tp:taxon-name><tp:taxon-name-part taxon-name-part-type="genus" reg="Calleida">C.</tp:taxon-name-part><tp:taxon-name-part taxon-name-part-type="species" reg="discoidalis">discoidalis</tp:taxon-name-part></tp:taxon-name></italic> species group (<tp:taxon-name><tp:taxon-name-part taxon-name-part-type="order">Coleoptera</tp:taxon-name-part></tp:taxon-name>, <tp:taxon-name><tp:taxon-name-part taxon-name-part-type="family">Carabidae</tp:taxon-name-part></tp:taxon-name>, <tp:taxon-name><tp:taxon-name-part taxon-name-part-type="tribe">Lebiini</tp:taxon-name-part></tp:taxon-name>)</article-title><source>Zookeys</source><day>13</day><month>12</month><year>2018</year><volume>2018</volume><issue>806</issue><fpage>87</fpage><lpage>120</lpage><pub-id pub-id-type="doi">10.3897/zookeys.806.30051</pub-id></mixed-citation></tp:treatment-meta><tp:nomenclature><label>[4]</label><tp:taxon-name>
              <tp:taxon-name-part taxon-name-part-type="genus" reg="Calleida">Calleida</tp:taxon-name-part>
              <tp:taxon-name-part taxon-name-part-type="species" reg="yunnanensis">yunnanensis</tp:taxon-name-part>
              <object-id xmlns:xlink="http://www.w3.org/1999/xlink" content-type="zoobank" xlink:type="simple">http://zoobank.org/A9F123C3-A55D-44D3-AE29-6564D5D82A58</object-id>
            </tp:taxon-name><tp:taxon-authority>Shi &amp; Casale</tp:taxon-authority><tp:taxon-status xmlns:xlink="http://www.w3.org/1999/xlink" xlink:type="simple">sp. n.</tp:taxon-status><xref ref-type="fig" rid="F6">Figs 22–31</xref><xref ref-type="fig" rid="F5">, Map 2</xref><!--PageBreak--></tp:nomenclature><tp:treatment-sec sec-type="type locality" id="SECID0E5IBG"><title>Type locality.</title><p>Yunnan, Pu’er city, Caiyanghe (<named-content xmlns:xlink="http://www.w3.org/1999/xlink" content-type="dwc:verbatimCoordinates" xlink:type="simple"><named-content content-type="geo-json" specific-use="{&#34;type&#34;:&#34;Point&#34;,&#34;coordinates&#34;:[101.120000,22.600000]}" id="NCID0EHJBG" xlink:type="simple">22.60N, 101.12E</named-content></named-content>, 1700 m).</p></tp:treatment-sec><tp:treatment-sec sec-type="type material" id="SECID0EMJBG"><title>Type materials.</title><p><bold>Holotype</bold>: Male, “Yunnan, Simao, Caiyanghe national reserve, 1700 m, 2007.VII.28, leg. Zhao Yongshuang” (<named-content xmlns:xlink="http://www.w3.org/1999/xlink" content-type="dwc:institutional_code" xlink:type="simple">IZAS</named-content>, Fig. <xref ref-type="fig" rid="F6">22</xref>). <bold>Paratypes</bold> (a total of 8 specimens): <bold>Yunnan</bold>: 2 females, same data as holotype (<named-content xmlns:xlink="http://www.w3.org/1999/xlink" content-type="dwc:institutional_code" xlink:type="simple">IZAS</named-content> and <abbrev xmlns:xlink="http://www.w3.org/1999/xlink" xlink:title="Collection of Achille Casale, Torino, Italy" id="ABBRID0EEKBG" xlink:type="simple">CCA</abbrev>). 1 female, “Yunnan, Simao, Caiyanghe national reserve, Liechang, 2009.III.7, leg. Zhu Xiaoyu” <!--PageBreak-->(<abbrev xmlns:xlink="http://www.w3.org/1999/xlink" xlink:title="Collection of Changchin Chen, Tianjin, China" id="ABBRID0EKKBG" xlink:type="simple">CCCC</abbrev>). 1 male, “Yunnan, Ruili, Mengxiu, 2150 m, 2005.VIII.3, leg. Mao Benyong” (<abbrev xmlns:xlink="http://www.w3.org/1999/xlink" xlink:title="Museum of Hebei University, Baoding, China" id="ABBRID0EOKBG" xlink:type="simple">HBUM</abbrev>). 1 female, “Yunnan, Ruili, Nongdao, Dengga, 1000 m, 2006.VIII.1, leg. Liu Biao” (<named-content xmlns:xlink="http://www.w3.org/1999/xlink" content-type="dwc:institutional_code" xlink:type="simple">IZAS</named-content>). 1 female, “Yunnan, Ruili, Nongdao, Dengga to Mafengshan, <named-content xmlns:xlink="http://www.w3.org/1999/xlink" content-type="dwc:verbatimCoordinates" xlink:type="simple"><named-content content-type="geo-json" specific-use="{&#34;type&#34;:&#34;Point&#34;,&#34;coordinates&#34;:[97.598080,23.952850]}" id="NCID0EZKBG" xlink:type="simple">23.95285N, 97.59808E</named-content></named-content> – <named-content xmlns:xlink="http://www.w3.org/1999/xlink" content-type="dwc:verbatimCoordinates" xlink:type="simple"><named-content content-type="geo-json" specific-use="{&#34;type&#34;:&#34;Point&#34;,&#34;coordinates&#34;:[97.556470,23.944850]}" id="NCID0EBLBG" xlink:type="simple">23.94485N, 97.55647E</named-content></named-content>”, “927–1207 m, 2009.VIII.10, leg. Shi Hongliang, beating” (<named-content xmlns:xlink="http://www.w3.org/1999/xlink" content-type="dwc:institutional_code" xlink:type="simple">IZAS</named-content>). 1 female, “Yunnan, Ruili, Nongdao, Wudianshan, 920m, 2015-IX-11, beating on vegetation, Yang Xiaodong leg.” (<abbrev xmlns:xlink="http://www.w3.org/1999/xlink" xlink:title="Collection of Changchin Chen, Tianjin, China" id="ABBRID0EKLBG" xlink:type="simple">CCCC</abbrev>). <bold>Laos</bold>: 1 female, “Haut Mekong. Pou Lan. 13.V.1918. R.V. de Salvaza”, “1961”, “Brit. Mus. 1921-89” (<named-content xmlns:xlink="http://www.w3.org/1999/xlink" content-type="dwc:institutional_code" xlink:type="simple">BMNH</named-content>).</p><fig id="F6" position="float" orientation="portrait"><label>Figures 22–31.</label><caption><p><italic><tp:taxon-name><tp:taxon-name-part taxon-name-part-type="genus" reg="Calleida">Calleida</tp:taxon-name-part><tp:taxon-name-part taxon-name-part-type="species" reg="yunnanensis">yunnanensis</tp:taxon-name-part></tp:taxon-name></italic> sp. n. <bold>22</bold> Habitus and labels of holotype (male, Yunnan, <named-content xmlns:xlink="http://www.w3.org/1999/xlink" content-type="dwc:institutional_code" xlink:type="simple">IZAS</named-content>) <bold>23</bold> Habitus (female paratype, Yunnan, <named-content xmlns:xlink="http://www.w3.org/1999/xlink" content-type="dwc:institutional_code" xlink:type="simple">IZAS</named-content>) <bold>24</bold> Habitus (female paratype, Laos, NHML) <bold>25</bold> Median lobe of aedeagus, right-lateral, ventral, left-lateral, and dorsal views (holotype) <bold>26</bold> Cuneiform projection on median lobe, ventral view (holotype) <bold>27</bold> Male sternite IX (holotype) <bold>28</bold> Left and right parameres of aedeagus (holotype) <bold>29</bold> Gonocoxite II (paratype, Yunnan, <named-content xmlns:xlink="http://www.w3.org/1999/xlink" content-type="dwc:institutional_code" xlink:type="simple">IZAS</named-content>) <bold>30</bold> gonocoxa (paratype, Yunnan, <named-content xmlns:xlink="http://www.w3.org/1999/xlink" content-type="dwc:institutional_code" xlink:type="simple">IZAS</named-content>) <bold>31</bold> Female reproductive tract (paratype, Yunnan, <named-content xmlns:xlink="http://www.w3.org/1999/xlink" content-type="dwc:institutional_code" xlink:type="simple">IZAS</named-content>). Scale bars: 2.0 mm (<bold>22–24</bold>), 0.5 mm (<bold>25, 27, 31</bold>), 0.2 mm (<bold>26, 28, 30</bold>), 0.1 mm (<bold>29</bold>).</p></caption><graphic xmlns:xlink="http://www.w3.org/1999/xlink" xlink:href="zookeys-806-087-g006.jpg" position="float" orientation="portrait" xlink:type="simple" id="oo_249601.jpg"/></fig></tp:treatment-sec><tp:treatment-sec sec-type="Specific epithet" id="SECID0E3NBG"><title>Specific epithet.</title><p>The name of the new species refers to its type locality: Yunnan, China.</p></tp:treatment-sec><tp:treatment-sec sec-type="diagnosis" id="SECID0EBOBG"><title>Diagnosis.</title><p>With the character states of the <italic><tp:taxon-name><tp:taxon-name-part taxon-name-part-type="genus" reg="Calleida">C.</tp:taxon-name-part><tp:taxon-name-part taxon-name-part-type="species" reg="discoidalis">discoidalis</tp:taxon-name-part></tp:taxon-name></italic> species group, but different from all other known species by the combination of: (1) elytra metallic green, with evident lustre of cupreous red or purple; (2) elytral discal reddish patch not well defined; (3) head, disc of pronotum and legs brownish, markedly darkened; (4) elytra with several very small additional setae on odd intervals; (5) abdominal sternite VII with two (seldom three) setae on each side in males, four or more in females; (6) median lobe of aedeagus with a cuneiform projection on the ventral side.</p><p>In this species group, <italic><tp:taxon-name><tp:taxon-name-part taxon-name-part-type="genus" reg="Calleida">C.</tp:taxon-name-part><tp:taxon-name-part taxon-name-part-type="species" reg="yunnanensis">yunnanensis</tp:taxon-name-part></tp:taxon-name></italic> sp. n. is somewhat similar to the two species (<italic><tp:taxon-name><tp:taxon-name-part taxon-name-part-type="genus" reg="Calleida">C.</tp:taxon-name-part><tp:taxon-name-part taxon-name-part-type="species" reg="discoidalis">discoidalis</tp:taxon-name-part></tp:taxon-name></italic> and <italic><tp:taxon-name><tp:taxon-name-part taxon-name-part-type="genus" reg="Calleida">C.</tp:taxon-name-part><tp:taxon-name-part taxon-name-part-type="species" reg="luzonensis">luzonensis</tp:taxon-name-part></tp:taxon-name></italic>) from the Philippines based on the presence of a reddish patch on elytral disc. But from the other two, <italic><tp:taxon-name><tp:taxon-name-part taxon-name-part-type="genus" reg="Calleida">C.</tp:taxon-name-part><tp:taxon-name-part taxon-name-part-type="species" reg="yunnanensis">yunnanensis</tp:taxon-name-part></tp:taxon-name></italic> can be distinguished by: (1) the darker color on head, pronotum, legs and ventral side; (2) the presence of cupreous reddish hue on elytra; (3) narrower pronotum and elytra; and (4) the characters of aedeagus which has a peculiar projection on the median lobe ventral surface.</p><p>In southern Yunnan, <italic><tp:taxon-name><tp:taxon-name-part taxon-name-part-type="genus" reg="Calleida">C.</tp:taxon-name-part><tp:taxon-name-part taxon-name-part-type="species" reg="yunnanensis">yunnanensis</tp:taxon-name-part></tp:taxon-name></italic> sp. n. is sympatric with <italic><tp:taxon-name><tp:taxon-name-part taxon-name-part-type="genus" reg="Calleida">C.</tp:taxon-name-part><tp:taxon-name-part taxon-name-part-type="species" reg="quadricollis">quadricollis</tp:taxon-name-part></tp:taxon-name></italic> Straneo and one undescribed species belonging to the <italic><tp:taxon-name><tp:taxon-name-part taxon-name-part-type="genus" reg="Calleida">C.</tp:taxon-name-part><tp:taxon-name-part taxon-name-part-type="species" reg="splendidula">splendidula</tp:taxon-name-part></tp:taxon-name></italic> species group. These three species are similar in general features and coloration, but <italic><tp:taxon-name><tp:taxon-name-part taxon-name-part-type="genus" reg="Calleida">C.</tp:taxon-name-part><tp:taxon-name-part taxon-name-part-type="species" reg="yunnanensis">yunnanensis</tp:taxon-name-part></tp:taxon-name></italic> sp. n. can be readily distinguished by its higher number of setae on the terminal ventrite in both sexes.</p></tp:treatment-sec><tp:treatment-sec sec-type="description" id="SECID0EORBG"><title>Description.</title><p><italic>General features</italic> as in Figs <xref ref-type="fig" rid="F6">22–24</xref>. Medium-sized: L = 9.4–9.8 mm.</p><p><italic>Colour</italic>: Head dark reddish brown, vertex distinctly darker, approximate piceous; mouth parts and antennae yellowish brown, terminal palpomere with light yellow apex. Pronotum dark brown, with lateral expansions yellowish brown and disc slightly lighter along the median furrow; scutellum reddish brown. Elytra metallic green with marked cupreous reddish or purplish reflection, more evident in the apical area; metallic reflection gradually fainter toward the suture, forming a vague discal reddish brown patch almost without metallic lustre on the apical half or two thirds, not reaching elytral base, widest near elytral apical third or fourth, occupying the inner three or four intervals, sometimes the fifth interval also partly brownish; lateral margins, elytral suture, and epipleura brownish with faint metallic reflection. Ventral side reddish brown to dark brown, with metacoxae and adjacent metasternal area generally lighter; legs brown, femora gradually darker to apex, tibiae infuscate at base, tarsomeres yellowish brown.</p><p><italic>Lustre and microsculpture</italic>: Dorsal surface moderately shiny and polished; head and pronotum with vanished microsculpture; elytra with faint microsculpture in isodiametric meshes, more evident in females.</p><!--PageBreak--><!--PageBreak--><p><italic>Head</italic>: Slightly convex, almost impunctate; frons with oblique wrinkles aside, weakly defined or very faint; supraorbital furrows moderately deep, vanished at half of the inner edge of eyes; temporae moderately swollen, gradually narrowed towards the neck; genae longer than the half length of eyes; antennae reaching the basal fifth of elytra; terminal labial palpomere strongly securiform with truncate apex in males, also dilated but less so in females; mentum lateral lobes with outer margins straight, inner margins oblique; mentum tooth obtuse with apex truncate or slightly rounded, with two short setae inserted at the base of tooth.</p><p><italic>Pronotum</italic>: Sub-quadrate (ratio <abbrev xmlns:xlink="http://www.w3.org/1999/xlink" xlink:title="maximum width of pronotum" id="ABBRID0EMSBG" xlink:type="simple">PW</abbrev>/<abbrev xmlns:xlink="http://www.w3.org/1999/xlink" xlink:title="length of pronotum" id="ABBRID0EQSBG" xlink:type="simple">PL</abbrev> = 1.07–1.13), with its maximum width near anterior third; lateral expansions moderately wide; lateral margins arcuate at the middle, more or less sinuate before the posterior angles; posterior angles rectangular or obtuse, sometimes slightly pointed at apex; disc weakly convex, sometimes with very faint transverse wrinkles and a few punctures along the median furrow; median furrow distinct, but not reaching anterior nor posterior margins.</p><p><italic>Elytra</italic>: Elongate (ratio <abbrev xmlns:xlink="http://www.w3.org/1999/xlink" xlink:title="length of elytra" id="ABBRID0EYSBG" xlink:type="simple">EL</abbrev>/<abbrev xmlns:xlink="http://www.w3.org/1999/xlink" xlink:title="maximum width of elytra" id="ABBRID0E3SBG" xlink:type="simple">EW</abbrev> = 1.72–1.75), with basal border complete, extended to the parascutellar stria; striae distinct, finely punctate, with punctures gradually weakened in the apical part; intervals flat, finely and sparsely punctate; the third, fifth and seventh intervals each with more than 10 very small additional pores, slightly larger than interval punctures, each bearing one short seta, setae a little longer in the basal area of intervals; the eighth interval distinctly tumid near apex; umbilicate series of 15–16 pores along the eighth stria; apical truncation straight or very weakly concave; lateral margins distinctly thickened at the outer apical angles, which are obtusely rounded.</p><p><italic>Ventral side</italic>: Mostly glabrous, lateral areas of prosternum at apex and metasternum with a few short setae; abdominal sternites sparsely pubescent. Abdominal sternite VII with two (the holotype bearing three setae on the right side) setae on each side in males, the inner seta placed a little forward; with four to six setae on each side in females, with the outer second seta placed a little forward; apical margin of abdominal sternite VII distinctly notched in males, straight in females.</p><p><italic>Male genitalia</italic> (Figs <xref ref-type="fig" rid="F6">25–28</xref>): Median lobe of aedeagus pleuropic left, peculiarly shaped, with a conspicuous cuneiform projection near the middle of the ventral side (Fig. <xref ref-type="fig" rid="F6">25</xref>); apical surface of the projection bearing numerous fine setae (Fig. <xref ref-type="fig" rid="F6">26</xref>), almost perpendicular to the surface of the ventral margin; right lateral surface finely and longitudinally wrinkled before the apical orifice; apical lamina flat, a little longer than the basal width, rounded at apex. Endophallus with two chitinized copulatory pieces, close to the left lateral side of the median lobe, adjacent to each other at base, nearly V-shaped. Left paramere rounded, longitudinally depressed on the dorsal side, raised at base, about one and a half times longer than wide; right paramere slightly emarginate.</p><p><italic>Female genitalia</italic> (reproductive tract Fig. <xref ref-type="fig" rid="F6">31</xref> and gonocoxa Figs <xref ref-type="fig" rid="F6">29</xref>, <xref ref-type="fig" rid="F6">30</xref>): Spermatheca digitiform, not so straight as in the species treated above, nearly as long as the pedicel, with a stout triangular basal projection (much shorter than in <italic><tp:taxon-name><tp:taxon-name-part taxon-name-part-type="genus" reg="Calleida">C.</tp:taxon-name-part><tp:taxon-name-part taxon-name-part-type="species" reg="fukiensis">fukiensis</tp:taxon-name-part></tp:taxon-name></italic>); surface distinctly whorled; spermathecal pedicel markedly dilated at the basal two thirds, apical third slender; spermathecal gland duct laterally inserted at base of the projection, <!--PageBreak-->very long and slender, about 1.5 times as long as spermatheca; glandular area barely incrassate, about same length as gland duct, base with atrium not protuberant. Gonocoxite I wide, with microsculpture; gonocoxite II narrow, approximate subulate, three times as long as wide at base; inner margin setose in the apical fourth; both outer and inner margins straight; apex obliquely truncate with membranous setose extension.</p></tp:treatment-sec><tp:treatment-sec sec-type="distribution" id="SECID0ERUBG"><title>Geographical distribution and habitat.</title><p>Known from two localities of southern and southwest Yunnan, and northern Laos (Luang Namtha) (Map <xref ref-type="fig" rid="F5">2</xref>). In southern Yunnan, this species was found in a mountain rainforest and an evergreen broad-leaf forest at middle elevation (ca 1000 m). One specimen was collected by beating shrubs along a dirt path.</p></tp:treatment-sec><tp:treatment-sec sec-type="remarks" id="SECID0E2UBG"><title>Remarks.</title><p>We examined one female from northern Laos (Fig. <xref ref-type="fig" rid="F6">24</xref>), labeled as “Haut Mekong. Pou Lan.” (R.V. de Salvaza) (<named-content xmlns:xlink="http://www.w3.org/1999/xlink" content-type="dwc:institutional_code" xlink:type="simple">BMNH</named-content>) probably referring to Ban Phou Lan (<named-content xmlns:xlink="http://www.w3.org/1999/xlink" content-type="dwc:verbatimCoordinates" xlink:type="simple"><named-content content-type="geo-json" specific-use="{&#34;type&#34;:&#34;Point&#34;,&#34;coordinates&#34;:[101.001000,20.555000]}" id="NCID0EMVBG" xlink:type="simple">20.555N, 101.001E</named-content></named-content>, 890 m) in Luang Namtha Province. Different from other specimens in Yunnan, this specimen from Laos has the elytra almost completely greenish, only with very faint reddish hue, 12 setae in female abdominal sternite VII, and a little wider gonocoxite II. Besides the above minor differences, all characters including the female reproductive tract have no significant difference from the typical <italic><tp:taxon-name><tp:taxon-name-part taxon-name-part-type="genus" reg="Calleida">C.</tp:taxon-name-part><tp:taxon-name-part taxon-name-part-type="species" reg="yunnanensis">yunnanensis</tp:taxon-name-part></tp:taxon-name></italic> from Yunnan, China. So at moment we attribute this specimen to <italic><tp:taxon-name><tp:taxon-name-part taxon-name-part-type="genus" reg="Calleida">C.</tp:taxon-name-part><tp:taxon-name-part taxon-name-part-type="species" reg="yunnanensis">yunnanensis</tp:taxon-name-part></tp:taxon-name></italic>, although its distribution is a little distant.</p></tp:treatment-sec><tp:treatment-sec><!--Section generated to contain objects referenced in tp:taxon-treatment.--><fig id="F5" position="float" orientation="portrait"><label>Map 2.</label><caption><p>Distributions for species in the <italic><tp:taxon-name><tp:taxon-name-part taxon-name-part-type="genus" reg="Calleida">C.</tp:taxon-name-part><tp:taxon-name-part taxon-name-part-type="species" reg="discoidalis">discoidalis</tp:taxon-name-part></tp:taxon-name></italic> group: <italic><tp:taxon-name><tp:taxon-name-part taxon-name-part-type="genus" reg="Calleida">C.</tp:taxon-name-part><tp:taxon-name-part taxon-name-part-type="species" reg="cochinchinae">cochinchinae</tp:taxon-name-part></tp:taxon-name></italic> sp. n. (magenta); <italic><tp:taxon-name><tp:taxon-name-part taxon-name-part-type="genus" reg="Calleida">C.</tp:taxon-name-part><tp:taxon-name-part taxon-name-part-type="species" reg="yunnanensis">yunnanensis</tp:taxon-name-part></tp:taxon-name></italic> sp. n. (green); <italic><tp:taxon-name><tp:taxon-name-part taxon-name-part-type="genus" reg="Calleida">C.</tp:taxon-name-part><tp:taxon-name-part taxon-name-part-type="species" reg="discoidalis">discoidalis</tp:taxon-name-part></tp:taxon-name></italic> Heller (blue); <italic><tp:taxon-name><tp:taxon-name-part taxon-name-part-type="genus" reg="Calleida">C.</tp:taxon-name-part><tp:taxon-name-part taxon-name-part-type="species" reg="luzonensis">luzonensis</tp:taxon-name-part></tp:taxon-name></italic> sp. n. (red).</p></caption><graphic xmlns:xlink="http://www.w3.org/1999/xlink" xlink:href="zookeys-806-087-g005.jpg" position="float" orientation="portrait" xlink:type="simple" id="oo_249600.jpg"/></fig></tp:treatment-sec></tp:taxon-treatment>
