# Supplementary material for: Revision of the Oriental species of Calleida Latreille (sensu lato). Part 2: the C.discoidalis species group (Coleoptera, Carabidae, Lebiini)
Source: Zookeys. 2018 Dec 13;(806):87–120. doi: 10.3897/zookeys.806.30051 (PMC6302076; doi:10.3897/zookeys.806.30051)
Supplement: XML Treatment for Calleida discoidalis [file zookeys.806.30051-treatment5.xml]

<!DOCTYPE tp:taxon-treatment
  PUBLIC "-//TaxonX//DTD Taxonomic Treatment Publishing DTD v0 20100105//EN" "tax-treatment-NSO.dtd">
<tp:taxon-treatment xmlns:tp="http://www.plazi.org/taxpub"><tp:treatment-meta><kwd-group><label>Taxon classification</label><kwd><named-content xmlns:xlink="http://www.w3.org/1999/xlink" content-type="kingdom">Animalia</named-content></kwd><kwd><named-content xmlns:xlink="http://www.w3.org/1999/xlink" content-type="order">Coleoptera</named-content></kwd><kwd><named-content xmlns:xlink="http://www.w3.org/1999/xlink" content-type="family">Carabidae</named-content></kwd></kwd-group><mixed-citation publication-type="journal"><person-group><name><surname>Shi</surname><given-names>Hongliang</given-names></name><name><surname>Casale</surname><given-names>Achille</given-names></name></person-group><article-title>Revision of the Oriental species of <italic><tp:taxon-name><tp:taxon-name-part taxon-name-part-type="genus" reg="Calleida">Calleida</tp:taxon-name-part></tp:taxon-name></italic> Latreille (<italic>sensu lato</italic>). Part 2: the <italic><tp:taxon-name><tp:taxon-name-part taxon-name-part-type="genus" reg="Calleida">C.</tp:taxon-name-part><tp:taxon-name-part taxon-name-part-type="species" reg="discoidalis">discoidalis</tp:taxon-name-part></tp:taxon-name></italic> species group (<tp:taxon-name><tp:taxon-name-part taxon-name-part-type="order">Coleoptera</tp:taxon-name-part></tp:taxon-name>, <tp:taxon-name><tp:taxon-name-part taxon-name-part-type="family">Carabidae</tp:taxon-name-part></tp:taxon-name>, <tp:taxon-name><tp:taxon-name-part taxon-name-part-type="tribe">Lebiini</tp:taxon-name-part></tp:taxon-name>)</article-title><source>Zookeys</source><day>13</day><month>12</month><year>2018</year><volume>2018</volume><issue>806</issue><fpage>87</fpage><lpage>120</lpage><pub-id pub-id-type="doi">10.3897/zookeys.806.30051</pub-id></mixed-citation></tp:treatment-meta><tp:nomenclature><label>[5]</label><tp:taxon-name>
              <tp:taxon-name-part taxon-name-part-type="genus" reg="Calleida">Calleida</tp:taxon-name-part>
              <tp:taxon-name-part taxon-name-part-type="species" reg="discoidalis">discoidalis</tp:taxon-name-part>
            </tp:taxon-name><tp:taxon-authority>Heller, 1921</tp:taxon-authority><xref ref-type="fig" rid="F7">Figs 32–35</xref><xref ref-type="fig" rid="F5">, Map 2</xref><tp:nomenclature-citation-list><tp:nomenclature-citation><tp:taxon-name>
                  <tp:taxon-name-part taxon-name-part-type="genus" reg="Callida">Callida</tp:taxon-name-part>
                  <tp:taxon-name-part taxon-name-part-type="species" reg="discoidalis">discoidalis</tp:taxon-name-part>
                </tp:taxon-name><comment>Heller, 1921: 529 (type locality: Philippines: Mindanao, Davao; holotype deposited in <named-content xmlns:xlink="http://www.w3.org/1999/xlink" content-type="dwc:institutional_code" xlink:type="simple">SMTD</named-content>); <xref ref-type="bibr" rid="B6">Jedlička 1963</xref>: 436.</comment></tp:nomenclature-citation></tp:nomenclature-citation-list></tp:nomenclature><tp:treatment-sec sec-type="type material" id="SECID0EKYBG"><title>Type material examined.</title><p><bold>Holotype</bold>, male, “Davao Mindanao Baker”, “7247”, “1920/3”, “discoidalis. Typus”, “Staatl. Museum für Tierkunde. Dresden” (<named-content xmlns:xlink="http://www.w3.org/1999/xlink" content-type="dwc:institutional_code" xlink:type="simple">SMTD</named-content>, Fig. <xref ref-type="fig" rid="F7">32</xref>).</p><fig id="F7" position="float" orientation="portrait"><label>Figures 32–35.</label><caption><p><italic><tp:taxon-name><tp:taxon-name-part taxon-name-part-type="genus" reg="Calleida">Calleida</tp:taxon-name-part><tp:taxon-name-part taxon-name-part-type="species" reg="discoidalis">discoidalis</tp:taxon-name-part></tp:taxon-name></italic> Heller. <bold>32</bold> Habitus and labels of holotype (male, Mindanao, <named-content xmlns:xlink="http://www.w3.org/1999/xlink" content-type="dwc:institutional_code" xlink:type="simple">SMTD</named-content>) <bold>33</bold> Habitus (female, Mindanao, NHML) <bold>34</bold> median lobe of aedeagus, ventral, dorsal, and left-lateral dorsal views (holotype) <bold>35</bold> Male sternite IX (holotype). Scale bars: 2.0 mm (<bold>32, 33</bold>), 0.5 mm (<bold>34, 35</bold>).</p></caption><graphic xmlns:xlink="http://www.w3.org/1999/xlink" xlink:href="zookeys-806-087-g007.jpg" position="float" orientation="portrait" xlink:type="simple" id="oo_249602.jpg"/></fig></tp:treatment-sec><tp:treatment-sec sec-type="type material" id="SECID0EL1BG"><title>Non-type materials examined.</title><p>1 female, “Davao Mindanao Baker”, “Ex Mus. Coll. Agric. Phil. Is.”, “<tp:taxon-name><tp:taxon-name-part taxon-name-part-type="genus" reg="Callida">Callida</tp:taxon-name-part><tp:taxon-name-part taxon-name-part-type="species" reg="discoidalis">discoidalis</tp:taxon-name-part></tp:taxon-name> Heller compared with type H.E.A.”, “H.E. Andrewes Coll. B. M. 1945-97.” (<named-content xmlns:xlink="http://www.w3.org/1999/xlink" content-type="dwc:institutional_code" xlink:type="simple">BMNH</named-content>). 1 female, “Davao Mindanao Baker” (<abbrev xmlns:xlink="http://www.w3.org/1999/xlink" xlink:title="Collection of Achille Casale, Torino, Italy" id="ABBRID0E61BG" xlink:type="simple">CCA</abbrev>, ex Straneo collection).</p></tp:treatment-sec><tp:treatment-sec sec-type="diagnosis" id="SECID0ED2BG"><title>Diagnosis.</title><p><italic><tp:taxon-name><tp:taxon-name-part taxon-name-part-type="genus" reg="Calleida">C.</tp:taxon-name-part><tp:taxon-name-part taxon-name-part-type="species" reg="discoidalis">discoidalis</tp:taxon-name-part></tp:taxon-name></italic> is distinct within the <italic><tp:taxon-name><tp:taxon-name-part taxon-name-part-type="genus" reg="Calleida">Calleida</tp:taxon-name-part><tp:taxon-name-part taxon-name-part-type="species" reg="discoidalis">discoidalis</tp:taxon-name-part></tp:taxon-name></italic> group for its evident reddish spot on the inner five or six intervals of the elytra, markedly contrasting with the lateral metallic bluish green intervals, and for having the head, antennae, pronotum, legs and ventral side completely reddish yellow. <italic><tp:taxon-name><tp:taxon-name-part taxon-name-part-type="genus" reg="Calleida">C.</tp:taxon-name-part><tp:taxon-name-part taxon-name-part-type="species" reg="discoidalis">discoidalis</tp:taxon-name-part></tp:taxon-name></italic> is similar to <italic><tp:taxon-name><tp:taxon-name-part taxon-name-part-type="genus" reg="Calleida">C.</tp:taxon-name-part><tp:taxon-name-part taxon-name-part-type="species" reg="luzonensis">luzonensis</tp:taxon-name-part></tp:taxon-name></italic> n. sp., from which is distinct by several characters stressed in the key to species (and see diagnosis of <italic><tp:taxon-name><tp:taxon-name-part taxon-name-part-type="genus" reg="Calleida">C.</tp:taxon-name-part><tp:taxon-name-part taxon-name-part-type="species" reg="luzonensis">luzonensis</tp:taxon-name-part></tp:taxon-name></italic> below).</p><p><italic><tp:taxon-name><tp:taxon-name-part taxon-name-part-type="genus" reg="Calleida">C.</tp:taxon-name-part><tp:taxon-name-part taxon-name-part-type="species" reg="discoidalis">discoidalis</tp:taxon-name-part></tp:taxon-name></italic> could be confused with <italic><tp:taxon-name><tp:taxon-name-part taxon-name-part-type="genus" reg="Calleida">C.</tp:taxon-name-part><tp:taxon-name-part taxon-name-part-type="species" reg="splendidula">splendidula</tp:taxon-name-part></tp:taxon-name></italic>, sympatric in the Philippines, for their similar habitus and colour, and the evident reddish patch on the elytral disc in both species. It is, however, easily recognized by the latter for the multisetose abdominal sternite VII (in <italic><tp:taxon-name><tp:taxon-name-part taxon-name-part-type="genus" reg="Calleida">C.</tp:taxon-name-part><tp:taxon-name-part taxon-name-part-type="species" reg="splendidula">splendidula</tp:taxon-name-part></tp:taxon-name></italic>, the abdominal sternite VII bears only one seta on each side in males, two in females), generally larger size, and for the different shape of aedeagus.</p></tp:treatment-sec><tp:treatment-sec sec-type="description" id="SECID0ED5BG"><title>Description.</title><p>The original description provided by <xref ref-type="bibr" rid="B3">Heller (1921)</xref>, here completed with some additional characters, is sufficient to distinguish this taxon.</p><p><italic>General features</italic> as in Figs <xref ref-type="fig" rid="F7">32–33</xref>. Medium-sized species: <abbrev xmlns:xlink="http://www.w3.org/1999/xlink" xlink:title="body total length" id="ABBRID0EV5BG" xlink:type="simple">TL</abbrev> = 9.5–10.0 mm; L = 10.0–10.5 mm.</p><p><italic>Colour</italic>: Head, antennae, pronotum, underside and legs reddish yellow. Elytra dark metallic green, with trace of bluish; disc with an evident reddish patch, one-half to two-thirds as long the elytra length, widest in apical third of elytra, occupying the inner five or six intervals; reddish patch not reaching elytral base, narrowed to apex, only with the first interval reddish at apex.</p><p><italic>Lustre and microsculpture</italic>: Moderately shiny; head and pronotum with obsolete microsculpture; elytra with faint but distinct microsculpture in isodiametric meshes.</p><p><italic>Head</italic>: Smooth; genae short, moderately swollen; neck constriction evident.</p><p><italic>Pronotum</italic>: Wider than head, cordate, markedly transverse (ratio <abbrev xmlns:xlink="http://www.w3.org/1999/xlink" xlink:title="maximum width of pronotum" id="ABBRID0EJ6BG" xlink:type="simple">PW</abbrev>/<abbrev xmlns:xlink="http://www.w3.org/1999/xlink" xlink:title="length of pronotum" id="ABBRID0EN6BG" xlink:type="simple">PL</abbrev> = 1.17–1.23). Lateral margins widened and arcuate in front, reflexed and sinuate in the basal third; lateral expansions wide; posterior angles obtuse; disc with shallow transverse wrinkles. In one examined specimen, exceptionally the left side bears two antero-lateral setae.</p><!--PageBreak--><p><italic>Elytra</italic>: Moderately elongate (ratio <abbrev xmlns:xlink="http://www.w3.org/1999/xlink" xlink:title="length of elytra" id="ABBRID0EW6BG" xlink:type="simple">EL</abbrev>/<abbrev xmlns:xlink="http://www.w3.org/1999/xlink" xlink:title="maximum width of elytra" id="ABBRID0E16BG" xlink:type="simple">EW</abbrev> = 1.62–1.65), depressed, with basal border complete, extended to the parascutellar stria; striae deep, finely punctate; intervals convex at base, flattened on disc; intervals 7–8, slightly tumid at apex; apical margin obliquely truncate, with outer apical angles slightly thickened at the outer apical angles, which are obtusely rounded.</p><p><italic>Ventral side</italic>: Abdominal sternites with sparse, short but evident pubescence. Abdominal sternite VII with two setae on each side in males, four on each side in females.</p><p><italic>Male genitalia</italic>: As in Figs <xref ref-type="fig" rid="F7">34–35</xref>, median lobe of aedeagus slightly bent, its distal-middle part moderately dilated in dorsal view; dorsal and ventral margins slightly curved and undulate in lateral view; apical orifice pleuropic left; apical lamina flat, rounded at apex, slightly thickened in lateral aspect. Endophallus with two chitinized copulatory pieces, located in the apical half near the left lateral margin; the dorsal one larger in size, longish, markedly bent and acuminate at apex; the ventral one small, spine-like. Left paramere depressed on the dorsal side; right paramere not curved at apex.</p><p><italic>Female genitalia</italic>: Not examined.</p></tp:treatment-sec><tp:treatment-sec sec-type="distribution" id="SECID0EPAAI"><title>Geographical distribution and habitat.</title><p>Only known from the Mindanao Island in the Philippines (Map <xref ref-type="fig" rid="F5">2</xref>) from a very few specimens. Probably found in tropical forests.</p></tp:treatment-sec><tp:treatment-sec sec-type="remarks" id="SECID0EZAAI"><title>Remarks.</title><p>We examined five other specimens from Philippines in the collection of <named-content xmlns:xlink="http://www.w3.org/1999/xlink" content-type="dwc:institutional_code" xlink:type="simple">BMNH</named-content>, identified as “<italic>discoidalis</italic>”, which actually belong to <italic><tp:taxon-name><tp:taxon-name-part taxon-name-part-type="genus" reg="Calleida">C.</tp:taxon-name-part><tp:taxon-name-part taxon-name-part-type="species" reg="splendidula">splendidula</tp:taxon-name-part></tp:taxon-name></italic> (Fabricius).</p></tp:treatment-sec><tp:treatment-sec><!--Section generated to contain objects referenced in tp:taxon-treatment.--><fig id="F5" position="float" orientation="portrait"><label>Map 2.</label><caption><p>Distributions for species in the <italic><tp:taxon-name><tp:taxon-name-part taxon-name-part-type="genus" reg="Calleida">C.</tp:taxon-name-part><tp:taxon-name-part taxon-name-part-type="species" reg="discoidalis">discoidalis</tp:taxon-name-part></tp:taxon-name></italic> group: <italic><tp:taxon-name><tp:taxon-name-part taxon-name-part-type="genus" reg="Calleida">C.</tp:taxon-name-part><tp:taxon-name-part taxon-name-part-type="species" reg="cochinchinae">cochinchinae</tp:taxon-name-part></tp:taxon-name></italic> sp. n. (magenta); <italic><tp:taxon-name><tp:taxon-name-part taxon-name-part-type="genus" reg="Calleida">C.</tp:taxon-name-part><tp:taxon-name-part taxon-name-part-type="species" reg="yunnanensis">yunnanensis</tp:taxon-name-part></tp:taxon-name></italic> sp. n. (green); <italic><tp:taxon-name><tp:taxon-name-part taxon-name-part-type="genus" reg="Calleida">C.</tp:taxon-name-part><tp:taxon-name-part taxon-name-part-type="species" reg="discoidalis">discoidalis</tp:taxon-name-part></tp:taxon-name></italic> Heller (blue); <italic><tp:taxon-name><tp:taxon-name-part taxon-name-part-type="genus" reg="Calleida">C.</tp:taxon-name-part><tp:taxon-name-part taxon-name-part-type="species" reg="luzonensis">luzonensis</tp:taxon-name-part></tp:taxon-name></italic> sp. n. (red).</p></caption><graphic xmlns:xlink="http://www.w3.org/1999/xlink" xlink:href="zookeys-806-087-g005.jpg" position="float" orientation="portrait" xlink:type="simple" id="oo_249600.jpg"/></fig></tp:treatment-sec><ref-list><ref id="B6"><mixed-citation xmlns:xlink="http://www.w3.org/1999/xlink" xlink:type="simple"><person-group><name name-style="western"><surname>Jedlička</surname><given-names>A</given-names></name></person-group> (<year>1963</year>) <article-title>Monographie der Truncatipennen aus Ostasien, <tp:taxon-name><tp:taxon-name-part taxon-name-part-type="subfamily">Lebiinae</tp:taxon-name-part></tp:taxon-name>-<tp:taxon-name>Odacanthinae</tp:taxon-name>- <tp:taxon-name>Brachyninae</tp:taxon-name> (<tp:taxon-name>Coleptera</tp:taxon-name>, <tp:taxon-name><tp:taxon-name-part taxon-name-part-type="family">Carabidae</tp:taxon-name-part></tp:taxon-name>).</article-title><source>Entomologische Abhandlungen und Berichte aus dem Staatlichen Museum fuer Tierkunde in Dresden</source><volume>28</volume>: <fpage>269</fpage>–<lpage>579</lpage>.</mixed-citation></ref><ref id="B3"><mixed-citation xmlns:xlink="http://www.w3.org/1999/xlink" xlink:type="simple"><person-group><name name-style="western"><surname>Heller</surname><given-names>KM</given-names></name></person-group> (<year>1921</year>) <article-title>New Philippine <tp:taxon-name><tp:taxon-name-part taxon-name-part-type="order">Coleoptera</tp:taxon-name-part></tp:taxon-name>.</article-title><source>The Philippine Journal of Science</source><volume>19</volume>: <fpage>523</fpage>–<lpage>627</lpage>. <ext-link xlink:type="simple" ext-link-type="doi" xlink:href="10.5962/bhl.part.1235">https://doi.org/10.5962/bhl.part.1235</ext-link></mixed-citation></ref></ref-list></tp:taxon-treatment>
