# Supplementary material for: Revision of the Oriental species of Calleida Latreille (sensu lato). Part 2: the C.discoidalis species group (Coleoptera, Carabidae, Lebiini)
Source: Zookeys. 2018 Dec 13;(806):87–120. doi: 10.3897/zookeys.806.30051 (PMC6302076; doi:10.3897/zookeys.806.30051)
Supplement: XML Treatment for Calleida luzonensis [file zookeys.806.30051-treatment6.xml]

<!DOCTYPE tp:taxon-treatment
  PUBLIC "-//TaxonX//DTD Taxonomic Treatment Publishing DTD v0 20100105//EN" "tax-treatment-NSO.dtd">
<tp:taxon-treatment xmlns:tp="http://www.plazi.org/taxpub"><tp:treatment-meta><kwd-group><label>Taxon classification</label><kwd><named-content xmlns:xlink="http://www.w3.org/1999/xlink" content-type="kingdom">Animalia</named-content></kwd><kwd><named-content xmlns:xlink="http://www.w3.org/1999/xlink" content-type="order">Coleoptera</named-content></kwd><kwd><named-content xmlns:xlink="http://www.w3.org/1999/xlink" content-type="family">Carabidae</named-content></kwd></kwd-group><mixed-citation publication-type="journal"><person-group><name><surname>Shi</surname><given-names>Hongliang</given-names></name><name><surname>Casale</surname><given-names>Achille</given-names></name></person-group><article-title>Revision of the Oriental species of <italic><tp:taxon-name><tp:taxon-name-part taxon-name-part-type="genus" reg="Calleida">Calleida</tp:taxon-name-part></tp:taxon-name></italic> Latreille (<italic>sensu lato</italic>). Part 2: the <italic><tp:taxon-name><tp:taxon-name-part taxon-name-part-type="genus" reg="Calleida">C.</tp:taxon-name-part><tp:taxon-name-part taxon-name-part-type="species" reg="discoidalis">discoidalis</tp:taxon-name-part></tp:taxon-name></italic> species group (<tp:taxon-name><tp:taxon-name-part taxon-name-part-type="order">Coleoptera</tp:taxon-name-part></tp:taxon-name>, <tp:taxon-name><tp:taxon-name-part taxon-name-part-type="family">Carabidae</tp:taxon-name-part></tp:taxon-name>, <tp:taxon-name><tp:taxon-name-part taxon-name-part-type="tribe">Lebiini</tp:taxon-name-part></tp:taxon-name>)</article-title><source>Zookeys</source><day>13</day><month>12</month><year>2018</year><volume>2018</volume><issue>806</issue><fpage>87</fpage><lpage>120</lpage><pub-id pub-id-type="doi">10.3897/zookeys.806.30051</pub-id></mixed-citation></tp:treatment-meta><tp:nomenclature><label>[6]</label><tp:taxon-name>
              <tp:taxon-name-part taxon-name-part-type="genus" reg="Calleida">Calleida</tp:taxon-name-part>
              <tp:taxon-name-part taxon-name-part-type="species" reg="luzonensis">luzonensis</tp:taxon-name-part>
              <object-id xmlns:xlink="http://www.w3.org/1999/xlink" content-type="zoobank" xlink:type="simple">http://zoobank.org/0AB89DFC-F6A5-49C7-A45D-219EA1AAEC0A</object-id>
            </tp:taxon-name><tp:taxon-authority>Casale &amp; Shi</tp:taxon-authority><tp:taxon-status xmlns:xlink="http://www.w3.org/1999/xlink" xlink:type="simple">sp. n.</tp:taxon-status><xref ref-type="fig" rid="F8">Figs 36–42</xref><xref ref-type="fig" rid="F5">, Map 2</xref><!--PageBreak--></tp:nomenclature><tp:treatment-sec sec-type="type locality" id="SECID0ELDAI"><title>Type locality.</title><p>Philippines, Luzon, Nagtipunan (<named-content xmlns:xlink="http://www.w3.org/1999/xlink" content-type="dwc:verbatimCoordinates" xlink:type="simple"><named-content content-type="geo-json" specific-use="{&#34;type&#34;:&#34;Point&#34;,&#34;coordinates&#34;:[121.600000,16.220000]}" id="NCID0EUDAI" xlink:type="simple">16.22N, 121.60E</named-content></named-content>).</p></tp:treatment-sec><tp:treatment-sec sec-type="type material" id="SECID0EZDAI"><title>Type materials.</title><p><bold>Holotype</bold>: male, “Philippines-E Luzon Nagtipunan, Quirino V-2014” (<abbrev xmlns:xlink="http://www.w3.org/1999/xlink" xlink:title="Collection of Achille Casale, Torino, Italy" id="ABBRID0EBEAI" xlink:type="simple">CCA</abbrev>, Figs <xref ref-type="fig" rid="F8">36</xref>, <xref ref-type="fig" rid="F8">37</xref>). <bold>Paratypes</bold>: 2 females, same data as holotype, but “July 2014” and “August 2014” (<abbrev xmlns:xlink="http://www.w3.org/1999/xlink" xlink:title="Collection of Achille Casale, Torino, Italy" id="ABBRID0EPEAI" xlink:type="simple">CCA</abbrev>, <abbrev xmlns:xlink="http://www.w3.org/1999/xlink" xlink:title="Collection of Riccardo Sciaky, Milano, Italy" id="ABBRID0ETEAI" xlink:type="simple">CRS</abbrev>). 1 female, “Filippine VIII.2014 Dindin, Isabela, eastern Luzon, racc. loc. leg.” (<abbrev xmlns:xlink="http://www.w3.org/1999/xlink" xlink:title="Collection of Augusto Degiovanni, Bubano di Mordano (Modena), Italy" id="ABBRID0EXEAI" xlink:type="simple">CDG</abbrev>). 1 male, “Eastern Luzon, Sierra Madre, Madela, Tapsoy, Quirino”, “June 2016” (<named-content xmlns:xlink="http://www.w3.org/1999/xlink" content-type="dwc:institutional_code" xlink:type="simple">BMNH</named-content>). 1 male, “Filippine: VIII.2014 Sierra Madre, Tapsoy, Quirino, Eastern Luzon, Ismael leg.” (<abbrev xmlns:xlink="http://www.w3.org/1999/xlink" xlink:title="Collection of Achille Casale, Torino, Italy" id="ABBRID0E6EAI" xlink:type="simple">CCA</abbrev>). 1 female, “Filippine: VIII.014 Nagtipunan, Quirino, Eastern Luzon, Ismael leg.” (<abbrev xmlns:xlink="http://www.w3.org/1999/xlink" xlink:title="Collection of Augusto Degiovanni, Bubano di Mordano (Modena), Italy" id="ABBRID0EDFAI" xlink:type="simple">CDG</abbrev>). 1 male, “Filippine: Tapsoy, Quirino, Eastern Luzon VIII.2014 (local collectors)” (<abbrev xmlns:xlink="http://www.w3.org/1999/xlink" xlink:title="Collection of Augusto Degiovanni, Bubano di Mordano (Modena), Italy" id="ABBRID0EHFAI" xlink:type="simple">CDG</abbrev>). 2 females, “Philippine: Luzon, Quirino, Maddela, Disimongal, Sierra Madre. Mar. 2016, local collector” (<named-content xmlns:xlink="http://www.w3.org/1999/xlink" content-type="dwc:institutional_code" xlink:type="simple">IZAS</named-content>).</p><fig id="F8" position="float" orientation="portrait"><label>Figures 36–42.</label><caption><p><italic><tp:taxon-name><tp:taxon-name-part taxon-name-part-type="genus" reg="Calleida">Calleida</tp:taxon-name-part><tp:taxon-name-part taxon-name-part-type="species" reg="luzonensis">luzonensis</tp:taxon-name-part></tp:taxon-name></italic> sp. n. <bold>36</bold> Habitus of holotype (male, Luzon, <abbrev xmlns:xlink="http://www.w3.org/1999/xlink" xlink:title="Collection of Achille Casale, Torino, Italy" id="ABBRID0EEGAI" xlink:type="simple">CCA</abbrev>) <bold>37</bold> Labels of holotype <bold>38</bold> Habitus (female paratype, Luzon, <named-content xmlns:xlink="http://www.w3.org/1999/xlink" content-type="dwc:institutional_code" xlink:type="simple">IZAS</named-content>) <bold>39</bold> Habitus (female paratype, Luzon, <abbrev xmlns:xlink="http://www.w3.org/1999/xlink" xlink:title="Collection of Achille Casale, Torino, Italy" id="ABBRID0ESGAI" xlink:type="simple">CCA</abbrev>) <bold>40</bold> Female reproductive tract (paratype, Luzon, <named-content xmlns:xlink="http://www.w3.org/1999/xlink" content-type="dwc:institutional_code" xlink:type="simple">IZAS</named-content>) <bold>41</bold> Gonocoxa (paratype, Luzon, <named-content xmlns:xlink="http://www.w3.org/1999/xlink" content-type="dwc:institutional_code" xlink:type="simple">IZAS</named-content>) <bold>42</bold> Median lobe of aedeagus, dorsal and ventral views (holotype). Scale bars: 2.0 mm (<bold>36, 38, 39</bold>), 0.5 mm (<bold>40, 42</bold>), 0.2 mm (<bold>41</bold>).</p></caption><graphic xmlns:xlink="http://www.w3.org/1999/xlink" xlink:href="zookeys-806-087-g008.jpg" position="float" orientation="portrait" xlink:type="simple" id="oo_249603.jpg"/></fig></tp:treatment-sec><tp:treatment-sec sec-type="Specific epithet" id="SECID0EPHAI"><title>Specific epithet.</title><p>The new species is named after its type locality: Luzon Island, Philippines.</p></tp:treatment-sec><tp:treatment-sec sec-type="diagnosis" id="SECID0EUHAI"><title>Diagnosis.</title><p><italic><tp:taxon-name><tp:taxon-name-part taxon-name-part-type="genus" reg="Calleida">C.</tp:taxon-name-part><tp:taxon-name-part taxon-name-part-type="species" reg="luzonensis">luzonensis</tp:taxon-name-part></tp:taxon-name></italic> sp. n. is distinct amongst all Asiatic <italic><tp:taxon-name><tp:taxon-name-part taxon-name-part-type="genus" reg="Calleida">Calleida</tp:taxon-name-part></tp:taxon-name></italic> species but close to <italic><tp:taxon-name><tp:taxon-name-part taxon-name-part-type="genus" reg="Calleida">C.</tp:taxon-name-part><tp:taxon-name-part taxon-name-part-type="species" reg="discoidalis">discoidalis</tp:taxon-name-part></tp:taxon-name></italic> for: (1) elytra with evident reddish patch on the inner three to five intervals, markedly contrasting with the lateral metallic green intervals; (2) head, antennae, pronotum, legs and underside uniformly yellow reddish; (3) terminal ventrite <!--PageBreak-->with two setae on each side in males, three or more setae in females. The new species is closest to <italic><tp:taxon-name><tp:taxon-name-part taxon-name-part-type="genus" reg="Calleida">C.</tp:taxon-name-part><tp:taxon-name-part taxon-name-part-type="species" reg="discoidalis">discoidalis</tp:taxon-name-part></tp:taxon-name></italic> from Mindanao Island, both having very similar external features. Comparing with <italic><tp:taxon-name><tp:taxon-name-part taxon-name-part-type="genus" reg="Calleida">C.</tp:taxon-name-part><tp:taxon-name-part taxon-name-part-type="species" reg="discoidalis">discoidalis</tp:taxon-name-part></tp:taxon-name></italic>, <italic><tp:taxon-name><tp:taxon-name-part taxon-name-part-type="genus" reg="Calleida">C.</tp:taxon-name-part><tp:taxon-name-part taxon-name-part-type="species" reg="luzonensis">luzonensis</tp:taxon-name-part></tp:taxon-name></italic> sp. n. has the following differences: (1) elytral discal reddish patch usually more reduced, narrower and more prolonged; (2) elytra metallic region generally lighter and more vivid; (3) body size generally a little larger (L = 10.5–11.0mm). The following differences in the median lobe of aedeagus support these two species as distinct: (1) in <italic><tp:taxon-name><tp:taxon-name-part taxon-name-part-type="genus" reg="Calleida">C.</tp:taxon-name-part><tp:taxon-name-part taxon-name-part-type="species" reg="luzonensis">luzonensis</tp:taxon-name-part></tp:taxon-name></italic> sp. n. the median lobe smaller in size, shorter and stouter, length about 1.9 mm; in <italic><tp:taxon-name><tp:taxon-name-part taxon-name-part-type="genus" reg="Calleida">C.</tp:taxon-name-part><tp:taxon-name-part taxon-name-part-type="species" reg="discoidalis">discoidalis</tp:taxon-name-part></tp:taxon-name></italic> median lobe length about 2.6 mm; (2) in <italic><tp:taxon-name><tp:taxon-name-part taxon-name-part-type="genus" reg="Calleida">C.</tp:taxon-name-part><tp:taxon-name-part taxon-name-part-type="species" reg="luzonensis">luzonensis</tp:taxon-name-part></tp:taxon-name></italic> sp. n. apical lamina wider and less developed, length 0.6 time as the basal width, apex not thickened in lateral aspect, versus in <italic><tp:taxon-name><tp:taxon-name-part taxon-name-part-type="genus" reg="Calleida">C.</tp:taxon-name-part><tp:taxon-name-part taxon-name-part-type="species" reg="discoidalis">discoidalis</tp:taxon-name-part></tp:taxon-name></italic>, apical lamina longer and more developed, length 0.7 times the basal width, apex a little thickened in lateral aspect; (3) left margin markedly prominent near middle in dorsal aspect in <italic><tp:taxon-name><tp:taxon-name-part taxon-name-part-type="genus" reg="Calleida">C.</tp:taxon-name-part><tp:taxon-name-part taxon-name-part-type="species" reg="luzonensis">luzonensis</tp:taxon-name-part></tp:taxon-name></italic> sp. n., and evenly curved in <italic><tp:taxon-name><tp:taxon-name-part taxon-name-part-type="genus" reg="Calleida">C.</tp:taxon-name-part><tp:taxon-name-part taxon-name-part-type="species" reg="discoidalis">discoidalis</tp:taxon-name-part></tp:taxon-name></italic>.</p><p>As with <italic><tp:taxon-name><tp:taxon-name-part taxon-name-part-type="genus" reg="Calleida">C.</tp:taxon-name-part><tp:taxon-name-part taxon-name-part-type="species" reg="discoidalis">discoidalis</tp:taxon-name-part></tp:taxon-name></italic>, <italic><tp:taxon-name><tp:taxon-name-part taxon-name-part-type="genus" reg="Calleida">C.</tp:taxon-name-part><tp:taxon-name-part taxon-name-part-type="species" reg="luzonensis">luzonensis</tp:taxon-name-part></tp:taxon-name></italic> might be confused with <italic><tp:taxon-name><tp:taxon-name-part taxon-name-part-type="genus" reg="Calleida">C.</tp:taxon-name-part><tp:taxon-name-part taxon-name-part-type="species" reg="splendidula">splendidula</tp:taxon-name-part></tp:taxon-name></italic>, a sympatric species in the Luzon Island (Philippines) based on their similar habitus and colour, and the evident reddish patch on the elytral disc in both species. Moreover, in one female paratype from Dindin, Isabela (Fig. <xref ref-type="fig" rid="F8">39</xref>), the reddish patch on the elytral disc is extended from the base to apex only on the sutural interval, and extended on the second and third intervals only near the apex. Therefore, the elytra appear almost completely metallic green and particularly similar to those of <italic><tp:taxon-name><tp:taxon-name-part taxon-name-part-type="genus" reg="Calleida">C.</tp:taxon-name-part><tp:taxon-name-part taxon-name-part-type="species" reg="splendidula">splendidula</tp:taxon-name-part></tp:taxon-name></italic> “var.” <italic>unicolor</italic> Jedlička, which is widely distributed in Philippines.</p><p>The new species is, however, easily recognized from the latter by the larger size, the multisetose abdominal sternite VII (in the species belonging to <italic><tp:taxon-name><tp:taxon-name-part taxon-name-part-type="genus" reg="Calleida">C.</tp:taxon-name-part><tp:taxon-name-part taxon-name-part-type="species" reg="splendidula">splendidula</tp:taxon-name-part></tp:taxon-name></italic> group, abdominal sternite VII bears only one seta on each side in males, two in females), and for the different aedeagal shape.</p></tp:treatment-sec><tp:treatment-sec sec-type="description" id="SECID0E4NAI"><title>Description.</title><p><italic>General features</italic> as in Figs <xref ref-type="fig" rid="F8">36</xref>, <xref ref-type="fig" rid="F8">38</xref>, <xref ref-type="fig" rid="F8">39</xref>. Medium-sized species: <abbrev xmlns:xlink="http://www.w3.org/1999/xlink" xlink:title="body total length" id="ABBRID0EROAI" xlink:type="simple">TL</abbrev> = 10.0–10.5 mm; L = 10.5–11.0 mm.</p><p><italic>Colour</italic>: Head, antennae, pronotum, underside and legs bright reddish yellow. Elytra bright metallic green, disc with an evident reddish patch, generally one-half to two-thirds as long as the elytra length, widest in apical third of elytra, occupying the inner three to five intervals; reddish patch not reaching elytral base, narrowed to apex, only with the first interval reddish at apex. In one examined specimen (Fig. <xref ref-type="fig" rid="F8">39</xref>), the reddish patch is rather reduced, extended only to the second and third intervals, thus the elytra are almost completely metallic green.</p><p><italic>Lustre and microsculpture</italic>: Dorsal surface moderately shiny and polished; head and pronotum with vanished microsculpture; elytra with faint but distinct microsculpture in isodiametric meshes.</p><p><italic>Head</italic>: Slightly convex, almost impunctate; supraorbital furrows shallow, vanished a little behind the anterior edge of eyes; temporae moderately swollen, gradually narrowed towards the neck; genae shorter than half the length of eyes; antennae reaching the basal fifth of elytra; terminal labial palpomere strongly securiform with truncate apex in males, also dilated much less so in females.</p><!--PageBreak--><!--PageBreak--><p><italic>Pronotum</italic>: Wider than head, transverse-cordate (ratio <abbrev xmlns:xlink="http://www.w3.org/1999/xlink" xlink:title="maximum width of pronotum" id="ABBRID0ELPAI" xlink:type="simple">PW</abbrev>/<abbrev xmlns:xlink="http://www.w3.org/1999/xlink" xlink:title="length of pronotum" id="ABBRID0EPPAI" xlink:type="simple">PL</abbrev> = 1.19–1.24), depressed on disc. Lateral margins widened and arcuate in front, reflexed and sinuate in the basal third; lateral expansions wide; basal foveae wide, very deep; posterior angles obtuse; disc with shallow transverse wrinkles.</p><p><italic>Elytra</italic>: Moderately elongate (ratio <abbrev xmlns:xlink="http://www.w3.org/1999/xlink" xlink:title="length of elytra" id="ABBRID0EXPAI" xlink:type="simple">EL</abbrev>/<abbrev xmlns:xlink="http://www.w3.org/1999/xlink" xlink:title="maximum width of elytra" id="ABBRID0E2PAI" xlink:type="simple">EW</abbrev> = 1.52–1.65), slightly widened in the posterior third, depressed; basal border complete, extended to the parascutellar stria; striae punctate; intervals subconvex at base, flattened on disc, sparsely punctate; the eighth intervals slightly tumid near apex; apical margin obliquely truncate, weakly concave, with margin slightly thickened at the outer apical angle, which is obtusely rounded.</p><p><italic>Ventral side</italic>: Abdominal sternites with sparse and short pubescence. Abdominal sternite VII with two setae on each side in males, three to five setae on each side in females.</p><p><italic>Male genitalia</italic>: As in Fig. <xref ref-type="fig" rid="F8">42</xref>, median lobe of aedeagus with general features as in <italic><tp:taxon-name><tp:taxon-name-part taxon-name-part-type="genus" reg="Calleida">C.</tp:taxon-name-part><tp:taxon-name-part taxon-name-part-type="species" reg="discoidalis">discoidalis</tp:taxon-name-part></tp:taxon-name></italic>, but smaller in size, L = 1.9 mm, more widened and stouter; apical orifice pleuropic left; left margin prominent near middle in dorsal aspect; apical lamina less developed, rounded distally, length about three-fifths as long as the basal width in dorsal aspect; apex not thickened in lateral aspect. Endophallus with two chitinized, small sized, spine-like copulatory pieces, located in the middle area near the left lateral margin, close to each other at base. Left paramere depressed on the dorsal side; right paramere not curved at apex.</p><p><italic>Female genitalia</italic> (reproductive tract Fig. <xref ref-type="fig" rid="F8">40</xref> and gonocoxa Fig. <xref ref-type="fig" rid="F8">41</xref>): Spermatheca digitiform, about two times length of pedicel, surface faintly whorled, with a very small basal projection; spermathecal pedicel straight, apex markedly swollen; spermathecal gland duct laterally inserted on the basal projection, about same length as spermatheca; glandular area not incrassate, about half length as gland duct, base with small protuberant atrium. Gonocoxite II sub-rectangular, 2.5 times long as the basal width, a little narrowed to apex, apex wildly truncate, not oblique; setose from the middle to apex on both inner and outer margins; outer margin a little curved; apex with membranous extension.</p></tp:treatment-sec><tp:treatment-sec sec-type="distribution" id="SECID0ECRAI"><title>Geographical distribution and habitat.</title><p>Only known from eastern Luzon Island (Quirino and Isabela provinces) in the Philippines (Map <xref ref-type="fig" rid="F5">2</xref>). Probably found in tropical forests by local collectors.</p></tp:treatment-sec><tp:treatment-sec><!--Section generated to contain objects referenced in tp:taxon-treatment.--><fig id="F5" position="float" orientation="portrait"><label>Map 2.</label><caption><p>Distributions for species in the <italic><tp:taxon-name><tp:taxon-name-part taxon-name-part-type="genus" reg="Calleida">C.</tp:taxon-name-part><tp:taxon-name-part taxon-name-part-type="species" reg="discoidalis">discoidalis</tp:taxon-name-part></tp:taxon-name></italic> group: <italic><tp:taxon-name><tp:taxon-name-part taxon-name-part-type="genus" reg="Calleida">C.</tp:taxon-name-part><tp:taxon-name-part taxon-name-part-type="species" reg="cochinchinae">cochinchinae</tp:taxon-name-part></tp:taxon-name></italic> sp. n. (magenta); <italic><tp:taxon-name><tp:taxon-name-part taxon-name-part-type="genus" reg="Calleida">C.</tp:taxon-name-part><tp:taxon-name-part taxon-name-part-type="species" reg="yunnanensis">yunnanensis</tp:taxon-name-part></tp:taxon-name></italic> sp. n. (green); <italic><tp:taxon-name><tp:taxon-name-part taxon-name-part-type="genus" reg="Calleida">C.</tp:taxon-name-part><tp:taxon-name-part taxon-name-part-type="species" reg="discoidalis">discoidalis</tp:taxon-name-part></tp:taxon-name></italic> Heller (blue); <italic><tp:taxon-name><tp:taxon-name-part taxon-name-part-type="genus" reg="Calleida">C.</tp:taxon-name-part><tp:taxon-name-part taxon-name-part-type="species" reg="luzonensis">luzonensis</tp:taxon-name-part></tp:taxon-name></italic> sp. n. (red).</p></caption><graphic xmlns:xlink="http://www.w3.org/1999/xlink" xlink:href="zookeys-806-087-g005.jpg" position="float" orientation="portrait" xlink:type="simple" id="oo_249600.jpg"/></fig></tp:treatment-sec></tp:taxon-treatment>
